# Supplementary material for: The herpes simplex virus tegument protein pUL21 is required for viral genome retention within capsids
Source: PLoS Pathog. 2022 Nov 14;18(11):e1010969. doi: 10.1371/journal.ppat.1010969 (PMC9704762; doi:10.1371/journal.ppat.1010969)
Supplement: S1 Table — Results of mass spectrometry analysis of A-, B- and C-capsids isolated from nuclei of HSV-1 (KOS) WT and Δ21 infected cells. Molecules of particular interest are highlighted in yellow. (XLSX) [file ppat.1010969.s001.xlsx]

## Sheet: Identified Proteins
Identified Proteins (265)	Accession Number	Molecular Weight	Replicate #1						Replicate #2						Replicate #3						Ratio ∆21 (Replicate #1)			Ratio ∆21 (Replicate #2)			Ratio ∆21 (Replicate #3)			Normalized Protein Total Spectrum Count (Replicate #1)						Normalized Protein Total Spectrum Count (Replicate #2)						Normalized Protein Total Spectrum Count (Replicate #3)
			WT A-capsid	WT B-capsid	WT C-capsid	∆21 A-capsid	∆21 B-capsid	∆21 C-capsid	WT A-capsid	WT B-capsid	WT C-capsid	∆21 A-capsid	∆21 B-capsid	∆21 C-capsid	WT A-capsid	WT B-capsid	WT C-capsid	∆21 A-capsid	∆21 B-capsid	∆21 C-capsid	A	B	C	A	B	C	A	B	C	WT A-capsid	WT B-capsid	WT C-capsid	∆21 A-capsid	∆21 B-capsid	∆21 C-capsid	WT A-capsid	WT B-capsid	WT C-capsid	∆21 A-capsid	∆21 B-capsid	∆21 C-capsid	WT A-capsid	WT B-capsid	WT C-capsid	∆21 A-capsid	∆21 B-capsid	∆21 C-capsid
Major capsid protein OS=Human herpesvirus 1 (strain 17) OX=10299 GN=MCP PE=1 SV=1	MCP_HHV11	149 kDa	637	1199	846	654	1673	1001	1150	2100	1105	1309	1927	1160	646	1714	1023	1026	1752	1304	0.974006	0.716677	0.845155	0.878533	1.08978	0.952586	0.62963	0.978311	0.784509	637	1199	846	637	1199	846	1150	2100	1105	1150	2100	1105	646	1714	1023	646	1714	1023
14-3-3 protein zeta/delta OS=Homo sapiens OX=9606 GN=YWHAZ PE=1 SV=1	1433Z_HUMAN	28 kDa	3	0	0	3	3	4	0	5	3	3	5	4	0	0	0	0	6	4	0.974006	0.716677	0.845155	0.878533	1.08978	0.952586	0.62963	0.978311	0.784509	3	0	0	2.92202	2.15003	3.38062	0	5	3	2.6356	5.44888	3.81034	0	0	0	0	5.86986	3.13804
Accessory factor US11 OS=Human herpesvirus 1 (strain 17) OX=10299 GN=US11 PE=1 SV=1	RNB_HHV11 (+1)	18 kDa	7	6	5	7	5	5	0	0	0	0	0	0	0	0	0	0	0	0	0.974006	0.716677	0.845155	0.878533	1.08978	0.952586	0.62963	0.978311	0.784509	7	6	5	6.81804	3.58338	4.22577	0	0	0	0	0	0	0	0	0	0	0	0
ADP-ribosylation factor 4 OS=Homo sapiens OX=9606 GN=ARF4 PE=1 SV=3	ARF4_HUMAN	21 kDa	0	3	3	0	5	5	0	0	0	0	0	0	0	0	0	0	0	4	0.974006	0.716677	0.845155	0.878533	1.08978	0.952586	0.62963	0.978311	0.784509	0	3	3	0	3.58338	4.22577	0	0	0	0	0	0	0	0	0	0	0	3.13804
ADP/ATP translocase 2 OS=Homo sapiens OX=9606 GN=SLC25A5 PE=1 SV=7	ADT2_HUMAN	33 kDa	7	8	10	5	10	9	0	0	6	6	5	4	6	0	7	8	5	9	0.974006	0.716677	0.845155	0.878533	1.08978	0.952586	0.62963	0.978311	0.784509	7	8	10	4.87003	7.16677	7.60639	0	0	6	5.2712	5.44888	3.81034	6	0	7	5.03704	4.89155	7.06058
Aldehyde dehydrogenase, dimeric NADP-preferring OS=Homo sapiens OX=9606 GN=ALDH3A1 PE=1 SV=3	AL3A1_HUMAN	50 kDa	0	0	0	0	0	0	0	0	5	0	0	0	0	0	0	0	0	0	0.974006	0.716677	0.845155	0.878533	1.08978	0.952586	0.62963	0.978311	0.784509	0	0	0	0	0	0	0	0	5	0	0	0	0	0	0	0	0	0
Aldo-keto reductase family 1 member B10 OS=Homo sapiens OX=9606 GN=AKR1B10 PE=1 SV=2	AK1BA_HUMAN	36 kDa	0	0	0	0	0	0	0	0	17	0	0	0	0	0	0	0	0	0	0.974006	0.716677	0.845155	0.878533	1.08978	0.952586	0.62963	0.978311	0.784509	0	0	0	0	0	0	0	0	17	0	0	0	0	0	0	0	0	0
Alkaline nuclease OS=Human herpesvirus 1 (strain 17) OX=10299 GN=UL12 PE=1 SV=1	AN_HHV11	68 kDa	47	42	51	47	58	58	33	31	25	27	34	27	29	30	26	31	33	35	0.974006	0.716677	0.845155	0.878533	1.08978	0.952586	0.62963	0.978311	0.784509	47	42	51	45.7783	41.5672	49.019	33	31	25	23.7204	37.0524	25.7198	29	30	26	19.5185	32.2842	27.4578
Alkaline phosphatase, tissue-nonspecific isozyme OS=Homo sapiens OX=9606 GN=ALPL PE=1 SV=4	PPBT_HUMAN	57 kDa	15	16	30	17	16	22	33	26	31	29	24	37	26	18	31	30	40	37	0.974006	0.716677	0.845155	0.878533	1.08978	0.952586	0.62963	0.978311	0.784509	15	16	30	16.5581	11.4668	18.5934	33	26	31	25.4775	26.1546	35.2457	26	18	31	18.8889	39.1324	29.0268
Alpha-enolase OS=Homo sapiens OX=9606 GN=ENO1 PE=1 SV=2	ENOA_HUMAN	47 kDa	0	0	3	0	0	0	0	0	8	0	0	0	0	0	0	0	0	0	0.974006	0.716677	0.845155	0.878533	1.08978	0.952586	0.62963	0.978311	0.784509	0	0	3	0	0	0	0	0	8	0	0	0	0	0	0	0	0	0
Alpha-parvin OS=Homo sapiens OX=9606 GN=PARVA PE=1 SV=1	PARVA_HUMAN	42 kDa	0	0	0	0	0	3	0	0	0	0	0	4	0	0	0	0	0	5	0.974006	0.716677	0.845155	0.878533	1.08978	0.952586	0.62963	0.978311	0.784509	0	0	0	0	0	2.53546	0	0	0	0	0	3.81034	0	0	0	0	0	3.92255
Annexin A11 OS=Homo sapiens OX=9606 GN=ANXA11 PE=1 SV=1	ANX11_HUMAN	54 kDa	0	9	9	5	11	8	7	15	3	12	13	8	3	11	6	6	9	6	0.974006	0.716677	0.845155	0.878533	1.08978	0.952586	0.62963	0.978311	0.784509	0	9	9	4.87003	7.88344	6.76124	7	15	3	10.5424	14.1671	7.62069	3	11	6	3.77778	8.80479	4.70706
Annexin A2 OS=Homo sapiens OX=9606 GN=ANXA2 PE=1 SV=2	ANXA2_HUMAN	39 kDa	0	0	0	0	0	0	0	0	0	0	3	0	0	0	0	0	0	0	0.974006	0.716677	0.845155	0.878533	1.08978	0.952586	0.62963	0.978311	0.784509	0	0	0	0	0	0	0	0	0	0	3.26933	0	0	0	0	0	0	0
Annexin A7 OS=Homo sapiens OX=9606 GN=ANXA7 PE=1 SV=3	ANXA7_HUMAN	53 kDa	6	11	10	6	11	9	12	13	0	9	17	9	6	14	10	8	14	10	0.974006	0.716677	0.845155	0.878533	1.08978	0.952586	0.62963	0.978311	0.784509	6	11	10	5.84404	7.88344	7.60639	12	13	0	7.9068	18.5262	8.57328	6	14	10	5.03704	13.6963	7.84509
Antileukoproteinase OS=Homo sapiens OX=9606 GN=SLPI PE=1 SV=2	SLPI_HUMAN	14 kDa	0	0	0	0	0	0	0	0	0	0	0	0	0	0	0	0	0	0	0.974006	0.716677	0.845155	0.878533	1.08978	0.952586	0.62963	0.978311	0.784509	0	0	0	0	0	0	0	0	0	0	0	0	0	0	0	0	0	0
Apoptotic chromatin condensation inducer in the nucleus OS=Homo sapiens OX=9606 GN=ACIN1 PE=1 SV=2	ACINU_HUMAN	152 kDa	0	0	0	0	0	0	0	0	0	5	4	0	0	0	0	0	0	0	0.974006	0.716677	0.845155	0.878533	1.08978	0.952586	0.62963	0.978311	0.784509	0	0	0	0	0	0	0	0	0	4.39267	4.35911	0	0	0	0	0	0	0
Aquaporin-1 OS=Homo sapiens OX=9606 GN=AQP1 PE=1 SV=3	AQP1_HUMAN	29 kDa	10	10	12	11	13	13	0	0	0	0	0	0	0	0	0	0	0	0	0.974006	0.716677	0.845155	0.878533	1.08978	0.952586	0.62963	0.978311	0.784509	10	10	12	10.7141	9.3168	10.987	0	0	0	0	0	0	0	0	0	0	0	0
Arginase-1 OS=Homo sapiens OX=9606 GN=ARG1 PE=1 SV=2	ARGI1_HUMAN	35 kDa	0	0	0	0	0	0	0	0	0	0	0	0	0	0	0	0	0	0	0.974006	0.716677	0.845155	0.878533	1.08978	0.952586	0.62963	0.978311	0.784509	0	0	0	0	0	0	0	0	0	0	0	0	0	0	0	0	0	0
ATP synthase subunit alpha, mitochondrial OS=Homo sapiens OX=9606 GN=ATP5F1A PE=1 SV=1	ATPA_HUMAN	60 kDa	4	3	4	3	4	0	0	0	0	0	0	0	0	0	0	0	0	3	0.974006	0.716677	0.845155	0.878533	1.08978	0.952586	0.62963	0.978311	0.784509	4	3	4	2.92202	2.86671	0	0	0	0	0	0	0	0	0	0	0	0	2.35353
ATP synthase subunit beta, mitochondrial OS=Homo sapiens OX=9606 GN=ATP5F1B PE=1 SV=3	ATPB_HUMAN	57 kDa	0	0	0	3	0	0	0	0	0	0	0	0	0	0	0	0	0	0	0.974006	0.716677	0.845155	0.878533	1.08978	0.952586	0.62963	0.978311	0.784509	0	0	0	2.92202	0	0	0	0	0	0	0	0	0	0	0	0	0	0
ATP-binding cassette sub-family C member 4 OS=Homo sapiens OX=9606 GN=ABCC4 PE=1 SV=3	MRP4_HUMAN	150 kDa	0	0	0	0	4	5	0	0	5	4	0	5	0	0	0	0	0	0	0.974006	0.716677	0.845155	0.878533	1.08978	0.952586	0.62963	0.978311	0.784509	0	0	0	0	2.86671	4.22577	0	0	5	3.51413	0	4.76293	0	0	0	0	0	0
ATP-binding cassette sub-family E member 1 OS=Homo sapiens OX=9606 GN=ABCE1 PE=1 SV=1	ABCE1_HUMAN	67 kDa	0	0	0	0	0	0	0	0	0	0	0	0	0	0	0	0	0	4	0.974006	0.716677	0.845155	0.878533	1.08978	0.952586	0.62963	0.978311	0.784509	0	0	0	0	0	0	0	0	0	0	0	0	0	0	0	0	0	3.13804
ATP-dependent RNA helicase A OS=Homo sapiens OX=9606 GN=DHX9 PE=1 SV=4	DHX9_HUMAN	141 kDa	70	38	27	34	30	24	56	10	12	61	31	21	53	15	14	51	30	32	0.974006	0.716677	0.845155	0.878533	1.08978	0.952586	0.62963	0.978311	0.784509	70	38	27	33.1162	21.5003	20.2837	56	10	12	53.5905	33.7831	20.0043	53	15	14	32.1111	29.3493	25.1043
ATP-dependent RNA helicase DDX18 OS=Homo sapiens OX=9606 GN=DDX18 PE=1 SV=2	DDX18_HUMAN	75 kDa	0	0	0	0	0	0	0	0	0	0	4	0	0	0	0	0	0	0	0.974006	0.716677	0.845155	0.878533	1.08978	0.952586	0.62963	0.978311	0.784509	0	0	0	0	0	0	0	0	0	0	4.35911	0	0	0	0	0	0	0
ATP-dependent RNA helicase DDX3X OS=Homo sapiens OX=9606 GN=DDX3X PE=1 SV=3	DDX3X_HUMAN	73 kDa	15	20	45	6	29	29	15	10	34	24	22	31	9	8	21	20	18	45	0.974006	0.716677	0.845155	0.878533	1.08978	0.952586	0.62963	0.978311	0.784509	15	20	45	5.84404	20.7836	24.5095	15	10	34	21.0848	23.9751	29.5302	9	8	21	12.5926	17.6096	35.3029
ATP-dependent RNA helicase DHX30 OS=Homo sapiens OX=9606 GN=DHX30 PE=1 SV=1	DHX30_HUMAN	134 kDa	3	0	0	0	4	5	3	0	0	6	4	0	0	0	0	0	0	3	0.974006	0.716677	0.845155	0.878533	1.08978	0.952586	0.62963	0.978311	0.784509	3	0	0	0	2.86671	4.22577	3	0	0	5.2712	4.35911	0	0	0	0	0	0	2.35353
ATP-dependent translocase ABCB1 OS=Homo sapiens OX=9606 GN=ABCB1 PE=1 SV=3	MDR1_HUMAN	141 kDa	30	34	46	24	40	48	22	0	36	35	21	38	22	7	20	20	18	32	0.974006	0.716677	0.845155	0.878533	1.08978	0.952586	0.62963	0.978311	0.784509	30	34	46	23.3761	28.6671	40.5674	22	0	36	30.7487	22.8853	36.1983	22	7	20	12.5926	17.6096	25.1043
ATPase family AAA domain-containing protein 3A OS=Homo sapiens OX=9606 GN=ATAD3A PE=1 SV=2	ATD3A_HUMAN	71 kDa	0	6	5	0	0	7	0	0	0	0	0	0	4	0	3	0	0	3	0.974006	0.716677	0.845155	0.878533	1.08978	0.952586	0.62963	0.978311	0.784509	0	6	5	0	0	5.91608	0	0	0	0	0	0	4	0	3	0	0	2.35353
BAG family molecular chaperone regulator 2 OS=Homo sapiens OX=9606 GN=BAG2 PE=1 SV=1	BAG2_HUMAN	24 kDa	0	0	0	0	0	0	0	0	0	0	0	0	0	0	0	0	0	3	0.974006	0.716677	0.845155	0.878533	1.08978	0.952586	0.62963	0.978311	0.784509	0	0	0	0	0	0	0	0	0	0	0	0	0	0	0	0	0	2.35353
Bcl-2-associated transcription factor 1 OS=Homo sapiens OX=9606 GN=BCLAF1 PE=1 SV=2	BCLF1_HUMAN	106 kDa	6	3	0	0	0	0	0	0	0	0	4	0	5	0	0	0	4	4	0.974006	0.716677	0.845155	0.878533	1.08978	0.952586	0.62963	0.978311	0.784509	6	3	0	0	0	0	0	0	0	0	4.35911	0	5	0	0	0	3.91324	3.13804
Brain acid soluble protein 1 OS=Homo sapiens OX=9606 GN=BASP1 PE=1 SV=2	BASP1_HUMAN	23 kDa	0	0	0	0	0	6	0	0	0	0	0	0	0	0	0	0	5	3	0.974006	0.716677	0.845155	0.878533	1.08978	0.952586	0.62963	0.978311	0.784509	0	0	0	0	0	5.07093	0	0	0	0	0	0	0	0	0	0	4.89155	2.35353
Capsid scaffolding protein OS=Human herpesvirus 1 (strain 17) OX=10299 GN=UL26 PE=1 SV=1	SCAF_HHV11	66 kDa	54	154	79	67	163	78	57	288	74	86	185	90	58	218	92	68	192	117	0.974006	0.716677	0.845155	0.878533	1.08978	0.952586	0.62963	0.978311	0.784509	54	154	79	65.2584	116.818	65.9221	57	288	74	75.5539	201.609	85.7328	58	218	92	42.8148	187.836	91.7876
Capsid vertex component 1 OS=Human herpesvirus 1 (strain 17) OX=10299 GN=CVC1 PE=1 SV=1	CVC1_HHV11	75 kDa	83	130	127	74	128	120	89	127	87	95	124	111	58	109	83	80	109	130	0.974006	0.716677	0.845155	0.878533	1.08978	0.952586	0.62963	0.978311	0.784509	83	130	127	72.0765	91.7346	101.419	89	127	87	83.4607	135.132	105.737	58	109	83	50.3704	106.636	101.986
Capsid vertex component 2 OS=Human herpesvirus 1 (strain 17) OX=10299 GN=CVC2 PE=1 SV=1	CVC2_HHV11	63 kDa	107	134	137	102	138	156	112	124	102	103	116	141	74	113	118	116	115	158	0.974006	0.716677	0.845155	0.878533	1.08978	0.952586	0.62963	0.978311	0.784509	107	134	137	99.3486	98.9014	131.844	112	124	102	90.4889	126.414	134.315	74	113	118	73.037	112.506	123.952
Casein kinase II subunit alpha OS=Homo sapiens OX=9606 GN=CSNK2A1 PE=1 SV=1	CSK21_HUMAN	45 kDa	0	4	11	3	8	10	6	0	4	9	7	9	0	0	0	11	4	14	0.974006	0.716677	0.845155	0.878533	1.08978	0.952586	0.62963	0.978311	0.784509	0	4	11	2.92202	5.73341	8.45155	6	0	4	7.9068	7.62844	8.57328	0	0	0	6.92593	3.91324	10.9831
Casein kinase II subunit alpha' OS=Homo sapiens OX=9606 GN=CSNK2A2 PE=1 SV=1	CSK22_HUMAN	41 kDa	0	0	3	0	0	9	0	0	0	0	0	4	0	0	0	3	0	4	0.974006	0.716677	0.845155	0.878533	1.08978	0.952586	0.62963	0.978311	0.784509	0	0	3	0	0	7.60639	0	0	0	0	0	3.81034	0	0	0	1.88889	0	3.13804
Casein kinase II subunit beta OS=Homo sapiens OX=9606 GN=CSNK2B PE=1 SV=1	CSK2B_HUMAN	25 kDa	0	0	0	0	0	0	0	0	0	0	0	0	0	0	0	0	0	3	0.974006	0.716677	0.845155	0.878533	1.08978	0.952586	0.62963	0.978311	0.784509	0	0	0	0	0	0	0	0	0	0	0	0	0	0	0	0	0	2.35353
Caspase-14 OS=Homo sapiens OX=9606 GN=CASP14 PE=1 SV=2	CASPE_HUMAN	28 kDa	0	0	0	0	0	0	0	0	3	0	0	0	0	0	0	0	0	0	0.974006	0.716677	0.845155	0.878533	1.08978	0.952586	0.62963	0.978311	0.784509	0	0	0	0	0	0	0	0	3	0	0	0	0	0	0	0	0	0
Catenin alpha-1 OS=Homo sapiens OX=9606 GN=CTNNA1 PE=1 SV=1	CTNA1_HUMAN	100 kDa	0	0	0	0	0	0	0	0	0	0	0	0	0	0	0	0	0	3	0.974006	0.716677	0.845155	0.878533	1.08978	0.952586	0.62963	0.978311	0.784509	0	0	0	0	0	0	0	0	0	0	0	0	0	0	0	0	0	2.35353
Caveolae-associated protein 1 OS=Homo sapiens OX=9606 GN=CAVIN1 PE=1 SV=1	CAVN1_HUMAN	43 kDa	0	5	9	0	6	7	0	0	0	0	0	6	0	0	0	0	0	4	0.974006	0.716677	0.845155	0.878533	1.08978	0.952586	0.62963	0.978311	0.784509	0	5	9	0	4.30006	5.91608	0	0	0	0	0	5.71552	0	0	0	0	0	3.13804
Caveolin-1 OS=Homo sapiens OX=9606 GN=CAV1 PE=1 SV=4	CAV1_HUMAN	20 kDa	3	4	0	0	7	5	0	0	0	0	0	6	0	0	0	0	0	9	0.974006	0.716677	0.845155	0.878533	1.08978	0.952586	0.62963	0.978311	0.784509	3	4	0	0	5.01674	4.22577	0	0	0	0	0	5.71552	0	0	0	0	0	7.06058
CCAAT/enhancer-binding protein zeta OS=Homo sapiens OX=9606 GN=CEBPZ PE=1 SV=3	CEBPZ_HUMAN	121 kDa	0	0	0	0	0	0	0	0	0	4	0	4	0	0	0	0	0	0	0.974006	0.716677	0.845155	0.878533	1.08978	0.952586	0.62963	0.978311	0.784509	0	0	0	0	0	0	0	0	0	3.51413	0	3.81034	0	0	0	0	0	0
CD109 antigen OS=Homo sapiens OX=9606 GN=CD109 PE=1 SV=2	CD109_HUMAN	162 kDa	0	0	0	0	0	3	0	0	0	0	0	0	0	0	0	0	0	0	0.974006	0.716677	0.845155	0.878533	1.08978	0.952586	0.62963	0.978311	0.784509	0	0	0	0	0	2.53546	0	0	0	0	0	0	0	0	0	0	0	0
CD44 antigen OS=Homo sapiens OX=9606 GN=CD44 PE=1 SV=3	CD44_HUMAN	82 kDa	0	0	3	4	0	0	0	0	0	4	3	5	0	0	0	4	0	4	0.974006	0.716677	0.845155	0.878533	1.08978	0.952586	0.62963	0.978311	0.784509	0	0	3	3.89602	0	0	0	0	0	3.51413	3.26933	4.76293	0	0	0	2.51852	0	3.13804
Chromatin target of PRMT1 protein OS=Homo sapiens OX=9606 GN=CHTOP PE=1 SV=2	CHTOP_HUMAN	26 kDa	0	0	0	0	0	0	0	0	0	4	0	0	0	0	0	0	0	0	0.974006	0.716677	0.845155	0.878533	1.08978	0.952586	0.62963	0.978311	0.784509	0	0	0	0	0	0	0	0	0	3.51413	0	0	0	0	0	0	0	0
Clathrin heavy chain 1 OS=Homo sapiens OX=9606 GN=CLTC PE=1 SV=5	CLH1_HUMAN	192 kDa	0	0	0	0	0	4	0	0	0	0	0	0	0	0	0	0	0	0	0.974006	0.716677	0.845155	0.878533	1.08978	0.952586	0.62963	0.978311	0.784509	0	0	0	0	0	3.38062	0	0	0	0	0	0	0	0	0	0	0	0
Constitutive coactivator of PPAR-gamma-like protein 1 OS=Homo sapiens OX=9606 GN=FAM120A PE=1 SV=2	F120A_HUMAN	122 kDa	35	7	0	15	13	0	22	0	0	25	9	0	16	3	0	24	0	4	0.974006	0.716677	0.845155	0.878533	1.08978	0.952586	0.62963	0.978311	0.784509	35	7	0	14.6101	9.3168	0	22	0	0	21.9633	9.80799	0	16	3	0	15.1111	0	3.13804
Core histone macro-H2A.1 OS=Homo sapiens OX=9606 GN=MACROH2A1 PE=1 SV=4	H2AY_HUMAN	40 kDa	8	4	7	3	4	6	5	0	0	7	7	12	0	0	0	9	8	14	0.974006	0.716677	0.845155	0.878533	1.08978	0.952586	0.62963	0.978311	0.784509	8	4	7	2.92202	2.86671	5.07093	5	0	0	6.14973	7.62844	11.431	0	0	0	5.66667	7.82648	10.9831
Cyclin-dependent kinase 1 OS=Homo sapiens OX=9606 GN=CDK1 PE=1 SV=3	CDK1_HUMAN	34 kDa	7	4	3	0	6	5	0	0	0	0	0	0	0	4	0	0	0	5	0.974006	0.716677	0.845155	0.878533	1.08978	0.952586	0.62963	0.978311	0.784509	7	4	3	0	4.30006	4.22577	0	0	0	0	0	0	0	4	0	0	0	3.92255
Cytoplasmic envelopment protein 1 OS=Human herpesvirus 1 (strain 17) OX=10299 GN=UL7 PE=1 SV=1	CEP1_HHV11	33 kDa	7	11	14	7	8	18	7	10	0	11	14	12	0	7	11	13	9	22	0.974006	0.716677	0.845155	0.878533	1.08978	0.952586	0.62963	0.978311	0.784509	7	11	14	6.81804	5.73341	15.2128	7	10	0	9.66387	15.2569	11.431	0	7	11	8.18519	8.80479	17.2592
Cytoplasmic envelopment protein 2 OS=Human herpesvirus 1 (strain 17) OX=10299 GN=UL16 PE=1 SV=1	CEP2_HHV11	40 kDa	14	12	12	17	24	20	13	7	3	11	14	17	6	6	9	13	14	12	0.974006	0.716677	0.845155	0.878533	1.08978	0.952586	0.62963	0.978311	0.784509	14	12	12	16.5581	17.2002	16.9031	13	7	3	9.66387	15.2569	16.194	6	6	9	8.18519	13.6963	9.41411
DAZ-associated protein 1 OS=Homo sapiens OX=9606 GN=DAZAP1 PE=1 SV=1	DAZP1_HUMAN	43 kDa	0	0	0	0	4	0	0	6	0	0	7	0	0	7	0	0	6	0	0.974006	0.716677	0.845155	0.878533	1.08978	0.952586	0.62963	0.978311	0.784509	0	0	0	0	2.86671	0	0	6	0	0	7.62844	0	0	7	0	0	5.86986	0
DBIRD complex subunit ZNF326 OS=Homo sapiens OX=9606 GN=ZNF326 PE=1 SV=2	ZN326_HUMAN	66 kDa	6	3	0	0	0	0	4	0	0	5	0	0	4	0	0	0	0	0	0.974006	0.716677	0.845155	0.878533	1.08978	0.952586	0.62963	0.978311	0.784509	6	3	0	0	0	0	4	0	0	4.39267	0	0	4	0	0	0	0	0
Deoxyuridine 5'-triphosphate nucleotidohydrolase OS=Human herpesvirus 1 (strain 17) OX=10299 GN=DUT PE=3 SV=1	DUT_HHV11	39 kDa	23	22	34	26	24	32	19	20	10	22	20	25	20	22	21	21	19	27	0.974006	0.716677	0.845155	0.878533	1.08978	0.952586	0.62963	0.978311	0.784509	23	22	34	25.3242	17.2002	27.045	19	20	10	19.3277	21.7955	23.8147	20	22	21	13.2222	18.5879	21.1817
Dermcidin OS=Homo sapiens OX=9606 GN=DCD PE=1 SV=2	DCD_HUMAN	11 kDa	6	0	0	0	0	0	0	0	5	0	0	4	4	0	3	0	0	0	0.974006	0.716677	0.845155	0.878533	1.08978	0.952586	0.62963	0.978311	0.784509	6	0	0	0	0	0	0	0	5	0	0	3.81034	4	0	3	0	0	0
Desmocollin-1 OS=Homo sapiens OX=9606 GN=DSC1 PE=1 SV=2	DSC1_HUMAN	100 kDa	0	0	0	0	0	0	0	0	8	0	0	7	6	0	0	3	0	0	0.974006	0.716677	0.845155	0.878533	1.08978	0.952586	0.62963	0.978311	0.784509	0	0	0	0	0	0	0	0	8	0	0	6.6681	6	0	0	1.88889	0	0
Desmoglein-1 OS=Homo sapiens OX=9606 GN=DSG1 PE=1 SV=2	DSG1_HUMAN	114 kDa	10	0	3	3	0	5	0	0	15	0	0	12	9	0	0	7	0	0	0.974006	0.716677	0.845155	0.878533	1.08978	0.952586	0.62963	0.978311	0.784509	10	0	3	2.92202	0	4.22577	0	0	15	0	0	11.431	9	0	0	4.40741	0	0
Desmoplakin OS=Homo sapiens OX=9606 GN=DSP PE=1 SV=3	DESP_HUMAN	332 kDa	15	8	3	10	0	4	0	0	28	3	3	21	7	0	0	8	0	3	0.974006	0.716677	0.845155	0.878533	1.08978	0.952586	0.62963	0.978311	0.784509	15	8	3	9.74006	0	3.38062	0	0	28	2.6356	3.26933	20.0043	7	0	0	5.03704	0	2.35353
DNA helicase/primase complex-associated protein OS=Human herpesvirus 1 (strain 17) OX=10299 GN=UL8 PE=1 SV=1	HEPA_HHV11	80 kDa	4	3	5	0	0	4	0	0	0	0	0	0	0	0	0	0	0	0	0.974006	0.716677	0.845155	0.878533	1.08978	0.952586	0.62963	0.978311	0.784509	4	3	5	0	0	3.38062	0	0	0	0	0	0	0	0	0	0	0	0
DNA polymerase catalytic subunit OS=Human herpesvirus 1 (strain KOS) OX=10306 GN=UL30 PE=1 SV=1	DPOL_HHV1K	137 kDa	8	11	16	4	25	24	0	0	0	0	0	0	0	0	0	0	0	0	0.974006	0.716677	0.845155	0.878533	1.08978	0.952586	0.62963	0.978311	0.784509	8	11	16	3.89602	17.9169	20.2837	0	0	0	0	0	0	0	0	0	0	0	0
DNA polymerase catalytic subunit OS=Human herpesvirus 1 (strain SC16) OX=10309 GN=UL30 PE=3 SV=1	DPOL_HHV1S	136 kDa	0	0	0	0	0	0	0	0	0	3	0	0	0	0	0	4	0	4	0.974006	0.716677	0.845155	0.878533	1.08978	0.952586	0.62963	0.978311	0.784509	0	0	0	0	0	0	0	0	0	2.6356	0	0	0	0	0	2.51852	0	3.13804
DNA polymerase processivity factor OS=Human herpesvirus 1 (strain 17) OX=10299 GN=UL42 PE=1 SV=1	PAP_HHV11	51 kDa	31	32	36	32	44	34	21	25	13	27	28	19	20	25	15	29	32	29	0.974006	0.716677	0.845155	0.878533	1.08978	0.952586	0.62963	0.978311	0.784509	31	32	36	31.1682	31.5338	28.7353	21	25	13	23.7204	30.5138	18.0991	20	25	15	18.2593	31.3059	22.7508
DNA primase OS=Human herpesvirus 1 (strain 17) OX=10299 GN=UL52 PE=1 SV=1	PRIM_HHV11	114 kDa	14	18	18	10	22	29	9	6	4	0	8	7	4	4	3	4	4	10	0.974006	0.716677	0.845155	0.878533	1.08978	0.952586	0.62963	0.978311	0.784509	14	18	18	9.74006	15.7669	24.5095	9	6	4	0	8.71821	6.6681	4	4	3	2.51852	3.91324	7.84509
DNA replication helicase OS=Human herpesvirus 1 (strain 17) OX=10299 GN=HELI PE=3 SV=3	HELI_HHV11	99 kDa	20	24	26	14	37	41	15	14	5	11	17	11	5	20	14	6	13	16	0.974006	0.716677	0.845155	0.878533	1.08978	0.952586	0.62963	0.978311	0.784509	20	24	26	13.6361	26.517	34.6513	15	14	5	9.66387	18.5262	10.4784	5	20	14	3.77778	12.718	12.5521
DnaJ homolog subfamily A member 1 OS=Homo sapiens OX=9606 GN=DNAJA1 PE=1 SV=2	DNJA1_HUMAN	45 kDa	0	0	0	0	3	0	0	0	0	0	0	0	0	0	0	0	0	0	0.974006	0.716677	0.845155	0.878533	1.08978	0.952586	0.62963	0.978311	0.784509	0	0	0	0	2.15003	0	0	0	0	0	0	0	0	0	0	0	0	0
DnaJ homolog subfamily C member 11 OS=Homo sapiens OX=9606 GN=DNAJC11 PE=1 SV=2	DJC11_HUMAN	63 kDa	0	0	3	0	0	0	0	0	0	0	0	0	0	0	0	0	0	0	0.974006	0.716677	0.845155	0.878533	1.08978	0.952586	0.62963	0.978311	0.784509	0	0	3	0	0	0	0	0	0	0	0	0	0	0	0	0	0	0
DnaJ homolog subfamily C member 13 OS=Homo sapiens OX=9606 GN=DNAJC13 PE=1 SV=5	DJC13_HUMAN	254 kDa	0	0	0	0	0	0	0	0	3	0	0	0	0	0	0	0	0	0	0.974006	0.716677	0.845155	0.878533	1.08978	0.952586	0.62963	0.978311	0.784509	0	0	0	0	0	0	0	0	3	0	0	0	0	0	0	0	0	0
Drebrin OS=Homo sapiens OX=9606 GN=DBN1 PE=1 SV=4	DREB_HUMAN	71 kDa	0	0	5	4	6	13	6	6	4	4	0	5	0	0	0	5	12	5	0.974006	0.716677	0.845155	0.878533	1.08978	0.952586	0.62963	0.978311	0.784509	0	0	5	3.89602	4.30006	10.987	6	6	4	3.51413	0	4.76293	0	0	0	3.14815	11.7397	3.92255
E1B 55 kDa protein OS=Human adenovirus C serotype 5 OX=28285 PE=1 SV=1	E1B55_ADE05	55 kDa	0	0	0	0	0	0	0	0	0	0	0	0	0	0	0	0	0	0	0.974006	0.716677	0.845155	0.878533	1.08978	0.952586	0.62963	0.978311	0.784509	0	0	0	0	0	0	0	0	0	0	0	0	0	0	0	0	0	0
E3 ubiquitin-protein ligase ICP0 OS=Human herpesvirus 1 (strain 17) OX=10299 GN=ICP0 PE=1 SV=1	ICP0_HHV11	78 kDa	14	12	26	8	21	29	10	6	10	15	14	24	0	7	18	16	18	32	0.974006	0.716677	0.845155	0.878533	1.08978	0.952586	0.62963	0.978311	0.784509	14	12	26	7.79205	15.0502	24.5095	10	6	10	13.178	15.2569	22.8621	0	7	18	10.0741	17.6096	25.1043
EF-hand domain-containing protein D2 OS=Homo sapiens OX=9606 GN=EFHD2 PE=1 SV=1	EFHD2_HUMAN	27 kDa	3	0	8	0	0	6	0	0	0	0	0	0	0	0	0	0	0	0	0.974006	0.716677	0.845155	0.878533	1.08978	0.952586	0.62963	0.978311	0.784509	3	0	8	0	0	5.07093				0	0	0				0	0	0
ELAV-like protein 1 OS=Homo sapiens OX=9606 GN=ELAVL1 PE=1 SV=2	ELAV1_HUMAN	36 kDa	36	17	5	25	15	7	18	9	0	24	13	7	21	6	3	26	15	9	0.974006	0.716677	0.845155	0.878533	1.08978	0.952586	0.62963	0.978311	0.784509	36	17	5	24.3502	10.7501	5.91608	18	9	0	21.0848	14.1671	6.6681	21	6	3	16.3704	14.6747	7.06058
Elongation factor 1-alpha 1 OS=Homo sapiens OX=9606 GN=EEF1A1 PE=1 SV=1	EF1A1_HUMAN (+1)	50 kDa	20	14	22	20	25	26	0	0	0	0	0	0	0	0	0	0	0	0	0.974006	0.716677	0.845155	0.878533	1.08978	0.952586	0.62963	0.978311	0.784509	20	14	22	19.4801	17.9169	21.974	0	0	0	0	0	0				0	0	0
Elongation factor 2 OS=Homo sapiens OX=9606 GN=EEF2 PE=1 SV=4	EF2_HUMAN	95 kDa	0	0	0	0	0	3	0	0	0	0	0	0	0	0	0	0	0	0	0.974006	0.716677	0.845155	0.878533	1.08978	0.952586	0.62963	0.978311	0.784509	0	0	0	0	0	2.53546	0	0	0	0	0	0	0	0	0	0	0	0
Endoplasmic reticulum chaperone BiP OS=Homo sapiens OX=9606 GN=HSPA5 PE=1 SV=2	BIP_HUMAN	72 kDa	11	8	8	0	10	11	0	0	8	0	9	8	0	4	0	7	9	11	0.974006	0.716677	0.845155	0.878533	1.08978	0.952586	0.62963	0.978311	0.784509	11	8	8	0	7.16677	9.2967	0	0	8	0	9.80799	7.62069	0	4	0	4.40741	8.80479	8.6296
Envelope glycoprotein B OS=Human herpesvirus 1 (strain Patton) OX=10308 GN=gB PE=3 SV=1	GB_HHV1P	100 kDa	32	41	61	38	49	71	33	14	33	29	24	37	13	9	24	39	17	43	0.974006	0.716677	0.845155	0.878533	1.08978	0.952586	0.62963	0.978311	0.784509	32	41	61	37.0122	35.1172	60.006	33	14	33	25.4775	26.1546	35.2457	13	9	24	24.5556	16.6313	33.7339
Envelope glycoprotein C OS=Human herpesvirus 1 (strain KOS) OX=10306 GN=gC PE=1 SV=1	GC_HHV1K	55 kDa	14	19	24	17	34	41	11	12	7	22	21	28	10	9	11	23	17	39	0.974006	0.716677	0.845155	0.878533	1.08978	0.952586	0.62963	0.978311	0.784509	14	19	24	16.5581	24.367	34.6513	11	12	7	19.3277	22.8853	26.6724	10	9	11	14.4815	16.6313	30.5959
Envelope glycoprotein D OS=Human herpesvirus 1 (strain F) OX=10304 GN=gD PE=1 SV=1	GD_HHV1F (+3)	43 kDa	12	8	11	13	12	18	5	4	0	6	4	7	8	0	5	9	5	7	0.974006	0.716677	0.845155	0.878533	1.08978	0.952586	0.62963	0.978311	0.784509	12	8	11	12.6621	8.60012	15.2128	5	4	0	5.2712	4.35911	6.6681	8	0	5	5.66667	4.89155	5.49156
Envelope glycoprotein E OS=Human herpesvirus 1 (strain 17) OX=10299 GN=gE PE=1 SV=1	GE_HHV11	59 kDa	26	25	29	29	37	39	23	12	23	17	21	24	14	11	24	23	20	28	0.974006	0.716677	0.845155	0.878533	1.08978	0.952586	0.62963	0.978311	0.784509	26	25	29	28.2462	26.517	32.961	23	12	23	14.9351	22.8853	22.8621	14	11	24	14.4815	19.5662	21.9663
Envelope glycoprotein H OS=Human herpesvirus 1 (strain HFEM) OX=10303 GN=gH PE=3 SV=1	GH_HHV1E	90 kDa	13	17	20	9	22	26	12	3	6	13	7	15	7	0	7	17	8	16	0.974006	0.716677	0.845155	0.878533	1.08978	0.952586	0.62963	0.978311	0.784509	13	17	20	8.76606	15.7669	21.974	12	3	6	11.4209	7.62844	14.2888	7	0	7	10.7037	7.82648	12.5521
Envelope glycoprotein I OS=Human herpesvirus 1 (strain 17) OX=10299 GN=gI PE=1 SV=1	GI_HHV11	41 kDa	8	9	9	9	10	9	5	4	5	6	5	8	0	0	4	7	5	10	0.974006	0.716677	0.845155	0.878533	1.08978	0.952586	0.62963	0.978311	0.784509	8	9	9	8.76606	7.16677	7.60639	5	4	5	5.2712	5.44888	7.62069	0	0	4	4.40741	4.89155	7.84509
Envelope glycoprotein L OS=Human herpesvirus 1 (strain 17) OX=10299 GN=gL PE=1 SV=1	GL_HHV11 (+1)	25 kDa	0	0	4	3	4	6	0	0	0	0	0	0	0	0	0	0	0	0	0.974006	0.716677	0.845155	0.878533	1.08978	0.952586	0.62963	0.978311	0.784509	0	0	4	2.92202	2.86671	5.07093	0	0	0	0	0	0	0	0	0	0	0	0
Envelope glycoprotein M OS=Human herpesvirus 1 (strain 17) OX=10299 GN=gM PE=1 SV=1	GM_HHV11	51 kDa	15	12	21	14	16	21	19	12	20	15	17	21	13	10	14	22	13	26	0.974006	0.716677	0.845155	0.878533	1.08978	0.952586	0.62963	0.978311	0.784509	15	12	21	13.6361	11.4668	17.7483	19	12	20	13.178	18.5262	20.0043	13	10	14	13.8519	12.718	20.3972
Envelope protein UL45 OS=Human herpesvirus 1 (strain 17) OX=10299 GN=UL45 PE=3 SV=1	EV45_HHV11 (+1)	18 kDa	0	0	0	0	3	6	0	0	0	0	0	0	0	0	0	0	0	0	0.974006	0.716677	0.845155	0.878533	1.08978	0.952586	0.62963	0.978311	0.784509	0	0	0	0	2.15003	5.07093	0	0	0	0	0	0	0	0	0	0	0	0
Eukaryotic initiation factor 4A-I OS=Homo sapiens OX=9606 GN=EIF4A1 PE=1 SV=1	IF4A1_HUMAN	46 kDa	14	19	22	14	18	16	10	7	5	12	10	13	4	5	8	13	6	15	0.974006	0.716677	0.845155	0.878533	1.08978	0.952586	0.62963	0.978311	0.784509	14	19	22	13.6361	12.9002	13.5225	10	7	5	10.5424	10.8978	12.3836	4	5	8	8.18519	5.86986	11.7676
Eukaryotic initiation factor 4A-III OS=Homo sapiens OX=9606 GN=EIF4A3 PE=1 SV=4	IF4A3_HUMAN	47 kDa	12	14	10	17	16	11	12	8	0	20	14	10	11	5	5	18	7	14	0.974006	0.716677	0.845155	0.878533	1.08978	0.952586	0.62963	0.978311	0.784509	12	14	10	16.5581	11.4668	9.2967	12	8	0	17.5707	15.2569	9.52586	11	5	5	11.3333	6.84817	10.9831
Eukaryotic translation initiation factor 4H OS=Homo sapiens OX=9606 GN=EIF4H PE=1 SV=5	IF4H_HUMAN	27 kDa	0	0	0	0	0	0	0	0	0	0	0	0	0	0	0	0	4	10	0.974006	0.716677	0.845155	0.878533	1.08978	0.952586	0.62963	0.978311	0.784509	0	0	0	0	0	0	0	0	0	0	0	0	0	0	0	0	3.91324	7.84509
F-actin-capping protein subunit alpha-2 OS=Homo sapiens OX=9606 GN=CAPZA2 PE=1 SV=3	CAZA2_HUMAN	33 kDa	0	0	5	0	0	0	0	0	0	0	0	0	0	0	0	0	0	0	0.974006	0.716677	0.845155	0.878533	1.08978	0.952586	0.62963	0.978311	0.784509	0	0	5	0	0	0	0	0	0	0	0	0	0	0	0	0	0	0
F-actin-capping protein subunit beta OS=Homo sapiens OX=9606 GN=CAPZB PE=1 SV=4	CAPZB_HUMAN	31 kDa	0	0	8	0	0	11	0	0	0	0	0	0	0	0	0	0	0	0	0.974006	0.716677	0.845155	0.878533	1.08978	0.952586	0.62963	0.978311	0.784509	0	0	8	0	0	9.2967	0	0	0	0	0	0	0	0	0	0	0	0
FACT complex subunit SPT16 OS=Homo sapiens OX=9606 GN=SUPT16H PE=1 SV=1	SP16H_HUMAN	120 kDa	10	9	6	0	10	9	18	5	10	19	14	12	5	0	0	21	8	23	0.974006	0.716677	0.845155	0.878533	1.08978	0.952586	0.62963	0.978311	0.784509	10	9	6	0	7.16677	7.60639	18	5	10	16.6921	15.2569	11.431	5	0	0	13.2222	7.82648	18.0437
FACT complex subunit SSRP1 OS=Homo sapiens OX=9606 GN=SSRP1 PE=1 SV=1	SSRP1_HUMAN	81 kDa	7	5	3	3	6	6	16	3	7	17	10	8	0	0	0	15	6	19	0.974006	0.716677	0.845155	0.878533	1.08978	0.952586	0.62963	0.978311	0.784509	7	5	3	2.92202	4.30006	5.07093	16	3	7	14.9351	10.8978	7.62069	0	0	0	9.44444	5.86986	14.9057
Far upstream element-binding protein 1 OS=Homo sapiens OX=9606 GN=FUBP1 PE=1 SV=3	FUBP1_HUMAN	68 kDa	0	11	0	0	14	0	0	9	0	0	8	0	0	7	0	0	8	0	0.974006	0.716677	0.845155	0.878533	1.08978	0.952586	0.62963	0.978311	0.784509	0	11	0	0	10.0335	0	0	9	0	0	8.71821	0	0	7	0	0	7.82648	0
Far upstream element-binding protein 2 OS=Homo sapiens OX=9606 GN=KHSRP PE=1 SV=4	FUBP2_HUMAN	73 kDa	0	8	0	0	4	0	0	7	0	0	0	0	0	4	0	0	0	0	0.974006	0.716677	0.845155	0.878533	1.08978	0.952586	0.62963	0.978311	0.784509	0	8	0	0	2.86671	0	0	7	0	0	0	0	0	4	0	0	0	0
Far upstream element-binding protein 3 OS=Homo sapiens OX=9606 GN=FUBP3 PE=1 SV=2	FUBP3_HUMAN	62 kDa	20	8	0	9	9	5	12	4	0	10	7	0	11	5	0	10	5	0	0.974006	0.716677	0.845155	0.878533	1.08978	0.952586	0.62963	0.978311	0.784509	20	8	0	8.76606	6.45009	4.22577	12	4	0	8.78533	7.62844	0	11	5	0	6.2963	4.89155	0
Filaggrin-2 OS=Homo sapiens OX=9606 GN=FLG2 PE=1 SV=1	FILA2_HUMAN	248 kDa	3	0	0	0	0	0	0	0	0	0	0	0	0	0	0	0	0	0	0.974006	0.716677	0.845155	0.878533	1.08978	0.952586	0.62963	0.978311	0.784509	3	0	0	0	0	0	0	0	0	0	0	0	0	0	0	0	0	0
Flotillin-1 OS=Homo sapiens OX=9606 GN=FLOT1 PE=1 SV=3	FLOT1_HUMAN	47 kDa	33	23	35	32	37	34	35	17	21	32	29	38	17	14	28	26	24	45	0.974006	0.716677	0.845155	0.878533	1.08978	0.952586	0.62963	0.978311	0.784509	33	23	35	31.1682	26.517	28.7353	35	17	21	28.1131	31.6035	36.1983	17	14	28	16.3704	23.4795	35.3029
Flotillin-2 OS=Homo sapiens OX=9606 GN=FLOT2 PE=1 SV=2	FLOT2_HUMAN	47 kDa	24	27	35	18	31	30	25	19	27	28	25	37	24	12	31	28	26	34	0.974006	0.716677	0.845155	0.878533	1.08978	0.952586	0.62963	0.978311	0.784509	24	27	35	17.5321	22.217	25.3546	25	19	27	24.5989	27.2444	35.2457	24	12	31	17.6296	25.4361	26.6733
Fragile X mental retardation syndrome-related protein 2 OS=Homo sapiens OX=9606 GN=FXR2 PE=1 SV=2	FXR2_HUMAN	74 kDa	0	8	0	0	4	6	0	0	0	0	0	0	0	0	0	7	0	0	0.974006	0.716677	0.845155	0.878533	1.08978	0.952586	0.62963	0.978311	0.784509	0	8	0	0	2.86671	5.07093	0	0	0	0	0	0	0	0	0	4.40741	0	0
Fructose-bisphosphate aldolase A OS=Homo sapiens OX=9606 GN=ALDOA PE=1 SV=2	ALDOA_HUMAN	39 kDa	0	0	0	0	0	0	0	0	4	0	0	0	0	0	0	0	0	0	0.974006	0.716677	0.845155	0.878533	1.08978	0.952586	0.62963	0.978311	0.784509	0	0	0	0	0	0	0	0	4	0	0	0	0	0	0	0	0	0
Galectin-1 OS=Homo sapiens OX=9606 GN=LGALS1 PE=1 SV=2	LEG1_HUMAN	15 kDa	4	0	6	3	4	6	0	3	0	0	5	0	0	0	0	0	4	4	0.974006	0.716677	0.845155	0.878533	1.08978	0.952586	0.62963	0.978311	0.784509	4	0	6	2.92202	2.86671	5.07093	0	3	0	0	5.44888	0	0	0	0	0	3.91324	3.13804
Galectin-3 OS=Homo sapiens OX=9606 GN=LGALS3 PE=1 SV=5	LEG3_HUMAN	26 kDa	5	7	6	8	9	8	0	0	0	0	11	0	0	11	5	0	12	8	0.974006	0.716677	0.845155	0.878533	1.08978	0.952586	0.62963	0.978311	0.784509	5	7	6	7.79205	6.45009	6.76124	0	0	0	0	11.9875	0	0	11	5	0	11.7397	6.27607
Glyceraldehyde-3-phosphate dehydrogenase OS=Homo sapiens OX=9606 GN=GAPDH PE=1 SV=3	G3P_HUMAN	36 kDa	4	0	0	0	0	3	0	0	14	0	0	0	0	0	0	0	0	0	0.974006	0.716677	0.845155	0.878533	1.08978	0.952586	0.62963	0.978311	0.784509	4	0	0	0	0	2.53546	0	0	14	0	0	0	0	0	0	0	0	0
Glycogen [starch] synthase, muscle OS=Homo sapiens OX=9606 GN=GYS1 PE=1 SV=2	GYS1_HUMAN	84 kDa	17	13	0	10	8	0	0	0	0	0	0	0	0	0	0	4	0	0	0.974006	0.716677	0.845155	0.878533	1.08978	0.952586	0.62963	0.978311	0.784509	17	13	0	9.74006	5.73341	0	0	0	0	0	0	0	0	0	0	2.51852	0	0
Glypican-4 OS=Homo sapiens OX=9606 GN=GPC4 PE=1 SV=4	GPC4_HUMAN	62 kDa	15	13	30	22	21	27	13	9	4	13	14	19	7	9	17	18	12	32	0.974006	0.716677	0.845155	0.878533	1.08978	0.952586	0.62963	0.978311	0.784509	15	13	30	21.4281	15.0502	22.8192	13	9	4	11.4209	15.2569	18.0991	7	9	17	11.3333	11.7397	25.1043
Growth factor receptor-bound protein 2 OS=Homo sapiens OX=9606 GN=GRB2 PE=1 SV=1	GRB2_HUMAN	25 kDa	0	0	0	0	0	0	0	0	0	0	0	0	0	0	0	0	0	0	0.974006	0.716677	0.845155	0.878533	1.08978	0.952586	0.62963	0.978311	0.784509	0	0	0	0	0	0	0	0	0	0	0	0	0	0	0	0	0	0
GTP-binding nuclear protein Ran OS=Homo sapiens OX=9606 GN=RAN PE=1 SV=3	RAN_HUMAN	24 kDa	4	3	0	0	3	0	0	4	3	4	0	4	0	3	0	7	0	5	0.974006	0.716677	0.845155	0.878533	1.08978	0.952586	0.62963	0.978311	0.784509	4	3	0	0	2.15003	0	0	4	3	3.51413	0	3.81034	0	3	0	4.40741	0	3.92255
Guanine nucleotide-binding protein G(i) subunit alpha-2 OS=Homo sapiens OX=9606 GN=GNAI2 PE=1 SV=3	GNAI2_HUMAN	40 kDa	16	10	16	14	17	21	16	12	13	15	16	20	5	4	19	12	18	23	0.974006	0.716677	0.845155	0.878533	1.08978	0.952586	0.62963	0.978311	0.784509	16	10	16	13.6361	12.1835	17.7483	16	12	13	13.178	17.4364	19.0517	5	4	19	7.55556	17.6096	18.0437
Guanine nucleotide-binding protein G(i) subunit alpha-3 OS=Homo sapiens OX=9606 GN=GNAI3 PE=1 SV=3	GNAI3_HUMAN	41 kDa	0	0	12	0	0	0	10	8	9	0	12	11	0	0	12	9	16	0	0.974006	0.716677	0.845155	0.878533	1.08978	0.952586	0.62963	0.978311	0.784509	0	0	12	0	0	0	10	8	9	0	13.0773	10.4784	0	0	12	5.66667	15.653	0
Guanine nucleotide-binding protein G(I)/G(S)/G(T) subunit beta-1 OS=Homo sapiens OX=9606 GN=GNB1 PE=1 SV=3	GBB1_HUMAN	37 kDa	12	0	14	12	0	16	15	11	11	8	14	8	7	0	7	12	14	14	0.974006	0.716677	0.845155	0.878533	1.08978	0.952586	0.62963	0.978311	0.784509	12	0	14	11.6881	0	13.5225	15	11	11	7.02827	15.2569	7.62069	7	0	7	7.55556	13.6963	10.9831
Guanine nucleotide-binding protein G(I)/G(S)/G(T) subunit beta-2 OS=Homo sapiens OX=9606 GN=GNB2 PE=1 SV=3	GBB2_HUMAN	37 kDa	9	8	11	14	6	14	0	8	0	0	12	0	0	0	0	0	11	0	0.974006	0.716677	0.845155	0.878533	1.08978	0.952586	0.62963	0.978311	0.784509	9	8	11	13.6361	4.30006	11.8322	0	8	0	0	13.0773	0	0	0	0	0	10.7614	0
Guanine nucleotide-binding protein G(s) subunit alpha isoforms XLas OS=Homo sapiens OX=9606 GN=GNAS PE=1 SV=2	GNAS1_HUMAN (+1)	111 kDa	0	0	8	0	0	5	0	0	0	0	0	0	0	0	0	0	7	0	0.974006	0.716677	0.845155	0.878533	1.08978	0.952586	0.62963	0.978311	0.784509	0	0	8	0	0	4.22577	0	0	0	0	0	0	0	0	0	0	6.84817	0
HEAT repeat-containing protein 1 OS=Homo sapiens OX=9606 GN=HEATR1 PE=1 SV=3	HEAT1_HUMAN	242 kDa	0	0	0	0	0	0	0	0	4	6	5	4	0	0	0	0	0	0	0.974006	0.716677	0.845155	0.878533	1.08978	0.952586	0.62963	0.978311	0.784509	0	0	0	0	0	0	0	0	4	5.2712	5.44888	3.81034	0	0	0	0	0	0
Heat shock cognate 71 kDa protein OS=Homo sapiens OX=9606 GN=HSPA8 PE=1 SV=1	HSP7C_HUMAN	71 kDa	26	33	30	23	35	39	33	24	32	29	34	41	23	29	22	36	34	38	0.974006	0.716677	0.845155	0.878533	1.08978	0.952586	0.62963	0.978311	0.784509	26	33	30	22.4021	25.0837	32.961	33	24	32	25.4775	37.0524	39.056	23	29	22	22.6667	33.2626	29.8113
Heat shock protein beta-1 OS=Homo sapiens OX=9606 GN=HSPB1 PE=1 SV=2	HSPB1_HUMAN	23 kDa	26	20	20	19	20	23	0	13	0	7	15	7	14	14	7	8	15	12	0.974006	0.716677	0.845155	0.878533	1.08978	0.952586	0.62963	0.978311	0.784509	26	20	20	18.5061	14.3335	19.4386	0	13	0	6.14973	16.3467	6.6681	14	14	7	5.03704	14.6747	9.41411
Heat shock protein HSP 90-alpha OS=Homo sapiens OX=9606 GN=HSP90AA1 PE=1 SV=5	HS90A_HUMAN	85 kDa	0	0	0	0	0	0	0	0	13	0	0	0	0	0	0	0	0	0	0.974006	0.716677	0.845155	0.878533	1.08978	0.952586	0.62963	0.978311	0.784509	0	0	0	0	0	0	0	0	13	0	0	0	0	0	0	0	0	0
Heat shock protein HSP 90-beta OS=Homo sapiens OX=9606 GN=HSP90AB1 PE=1 SV=4	HS90B_HUMAN	83 kDa	0	4	4	6	8	7	0	0	13	0	5	0	0	0	0	0	6	0	0.974006	0.716677	0.845155	0.878533	1.08978	0.952586	0.62963	0.978311	0.784509	0	4	4	5.84404	5.73341	5.91608	0	0	13	0	5.44888	0	0	0	0	0	5.86986	0
Helicase MOV-10 OS=Homo sapiens OX=9606 GN=MOV10 PE=1 SV=2	MOV10_HUMAN	114 kDa	0	0	0	0	3	5	4	0	0	4	0	3	3	0	0	5	0	0	0.974006	0.716677	0.845155	0.878533	1.08978	0.952586	0.62963	0.978311	0.784509	0	0	0	0	2.15003	4.22577	4	0	0	3.51413	0	2.85776	3	0	0	3.14815	0	0
Hemoglobin subunit beta OS=Homo sapiens OX=9606 GN=HBB PE=1 SV=2	HBB_HUMAN	16 kDa	0	0	0	0	3	0	0	0	0	0	0	0	0	0	0	0	0	0	0.974006	0.716677	0.845155	0.878533	1.08978	0.952586	0.62963	0.978311	0.784509	0	0	0	0	2.15003	0	0	0	0	0	0	0	0	0	0	0	0	0
Hexokinase HKDC1 OS=Homo sapiens OX=9606 GN=HKDC1 PE=1 SV=3	HKDC1_HUMAN	103 kDa	12	12	9	0	11	15	0	0	0	0	0	0	0	0	0	0	0	0	0.974006	0.716677	0.845155	0.878533	1.08978	0.952586	0.62963	0.978311	0.784509	12	12	9	0	7.88344	12.6773	0	0	0	0	0	0	0	0	0	0	0	0
Histone deacetylase complex subunit SAP18 OS=Homo sapiens OX=9606 GN=SAP18 PE=1 SV=1	SAP18_HUMAN	18 kDa	0	0	0	0	0	0	0	0	0	0	0	0	0	0	0	0	0	3	0.974006	0.716677	0.845155	0.878533	1.08978	0.952586	0.62963	0.978311	0.784509	0	0	0	0	0	0	0	0	0	0	0	0	0	0	0	0	0	2.35353
Histone H1.0 OS=Homo sapiens OX=9606 GN=H1-0 PE=1 SV=3	H10_HUMAN	21 kDa	6	4	3	0	4	5	3	4	5	5	3	7	3	0	0	8	5	7	0.974006	0.716677	0.845155	0.878533	1.08978	0.952586	0.62963	0.978311	0.784509	6	4	3	0	2.86671	4.22577	3	4	5	4.39267	3.26933	6.6681	3	0	0	5.03704	4.89155	5.49156
Histone H1.10 OS=Homo sapiens OX=9606 GN=H1-10 PE=1 SV=1	H1X_HUMAN	22 kDa	0	0	0	0	0	0	0	0	0	0	0	4	0	0	0	0	0	7	0.974006	0.716677	0.845155	0.878533	1.08978	0.952586	0.62963	0.978311	0.784509	0	0	0	0	0	0	0	0	0	0	0	3.81034	0	0	0	0	0	5.49156
Histone H1.3 OS=Homo sapiens OX=9606 GN=H1-3 PE=1 SV=2	H13_HUMAN	22 kDa	7	4	4	5	0	4	7	0	4	10	5	8	5	0	0	12	4	11	0.974006	0.716677	0.845155	0.878533	1.08978	0.952586	0.62963	0.978311	0.784509	7	4	4	4.87003	0	3.38062	7	0	4	8.78533	5.44888	7.62069	5	0	0	7.55556	3.91324	8.6296
Histone H1.5 OS=Homo sapiens OX=9606 GN=H1-5 PE=1 SV=3	H15_HUMAN	23 kDa	5	0	0	0	0	0	0	0	0	7	4	6	0	0	0	6	8	8	0.974006	0.716677	0.845155	0.878533	1.08978	0.952586	0.62963	0.978311	0.784509	5	0	0	0	0	0	0	0	0	6.14973	4.35911	5.71552	0	0	0	3.77778	7.82648	6.27607
Histone H2A type 1-B/E OS=Homo sapiens OX=9606 GN=H2AC4 PE=1 SV=2	H2A1B_HUMAN (+1)	14 kDa	16	12	10	12	11	8	0	0	0	0	0	0	0	0	0	0	0	0	0.974006	0.716677	0.845155	0.878533	1.08978	0.952586	0.62963	0.978311	0.784509	16	12	10	11.6881	7.88344	6.76124	0	0	0	0	0	0	0	0	0	0	0	0
Histone H2A type 1-H OS=Homo sapiens OX=9606 GN=H2AC12 PE=1 SV=3	H2A1H_HUMAN (+5)	14 kDa	0	0	0	0	0	0	0	0	0	10	12	10	6	0	6	15	13	15	0.974006	0.716677	0.845155	0.878533	1.08978	0.952586	0.62963	0.978311	0.784509	0	0	0	0	0	0	0	0	0	8.78533	13.0773	9.52586	6	0	6	9.44444	12.718	11.7676
Histone H2B type 1-B OS=Homo sapiens OX=9606 GN=H2BC3 PE=1 SV=2	H2B1B_HUMAN (+3)	14 kDa	0	0	0	0	0	0	12	12	7	23	19	19	13	7	10	34	27	33	0.974006	0.716677	0.845155	0.878533	1.08978	0.952586	0.62963	0.978311	0.784509	0	0	0	0	0	0	12	12	7	20.2063	20.7058	18.0991	13	7	10	21.4074	26.4144	25.8888
Histone H2B type 1-D OS=Homo sapiens OX=9606 GN=H2BC5 PE=1 SV=2	H2B1D_HUMAN (+5)	14 kDa	26	16	17	22	17	14	0	0	0	0	0	0	0	0	0	0	0	0	0.974006	0.716677	0.845155	0.878533	1.08978	0.952586	0.62963	0.978311	0.784509	26	16	17	21.4281	12.1835	11.8322	0	0	0	0	0	0	0	0	0	0	0	0
Histone H3.1 OS=Homo sapiens OX=9606 GN=H3C1 PE=1 SV=2	H31_HUMAN	15 kDa	0	0	0	0	0	0	0	5	0	0	7	0	0	0	0	0	0	8	0.974006	0.716677	0.845155	0.878533	1.08978	0.952586	0.62963	0.978311	0.784509	0	0	0	0	0	0	0	5	0	0	7.62844	0	0	0	0	0	0	6.27607
Histone H3.3 OS=Homo sapiens OX=9606 GN=H3-3A PE=1 SV=2	H33_HUMAN	15 kDa	6	5	0	0	0	0	0	0	0	0	0	0	0	0	0	0	0	0	0.974006	0.716677	0.845155	0.878533	1.08978	0.952586	0.62963	0.978311	0.784509	6	5	0	0	0	0	0	0	0	0	0	0	0	0	0	0	0	0
Histone H4 OS=Homo sapiens OX=9606 GN=H4C1 PE=1 SV=2	H4_HUMAN	11 kDa	40	25	27	30	25	24	17	20	7	30	24	26	15	9	16	34	23	39	0.974006	0.716677	0.845155	0.878533	1.08978	0.952586	0.62963	0.978311	0.784509	40	25	27	29.2202	17.9169	20.2837	17	20	7	26.356	26.1546	24.7672	15	9	16	21.4074	22.5011	30.5959
Hornerin OS=Homo sapiens OX=9606 GN=HRNR PE=1 SV=2	HORN_HUMAN	282 kDa	14	8	9	9	7	0	0	0	13	6	0	22	5	3	10	11	0	9	0.974006	0.716677	0.845155	0.878533	1.08978	0.952586	0.62963	0.978311	0.784509	14	8	9	8.76606	5.01674	0	0	0	13	5.2712	0	20.9569	5	3	10	6.92593	0	7.06058
Inner tegument protein OS=Human herpesvirus 1 (strain 17) OX=10299 GN=UL37 PE=1 SV=1	ITP_HHV11	121 kDa	69	84	111	53	93	102	59	54	64	51	48	68	48	43	82	52	41	90	0.974006	0.716677	0.845155	0.878533	1.08978	0.952586	0.62963	0.978311	0.784509	69	84	111	51.6223	66.6509	86.2058	59	54	64	44.8052	52.3093	64.7759	48	43	82	32.7407	40.1107	70.6058
Insulin-like growth factor 2 mRNA-binding protein 2 OS=Homo sapiens OX=9606 GN=IGF2BP2 PE=1 SV=2	IF2B2_HUMAN	66 kDa	38	19	6	28	30	9	28	10	0	38	17	8	32	7	0	33	14	11	0.974006	0.716677	0.845155	0.878533	1.08978	0.952586	0.62963	0.978311	0.784509	38	19	6	27.2722	21.5003	7.60639	28	10	0	33.3843	18.5262	7.62069	32	7	0	20.7778	13.6963	8.6296
Insulin-like growth factor 2 mRNA-binding protein 3 OS=Homo sapiens OX=9606 GN=IGF2BP3 PE=1 SV=2	IF2B3_HUMAN	64 kDa	21	10	0	12	7	0	18	0	0	15	8	4	17	0	0	19	5	0	0.974006	0.716677	0.845155	0.878533	1.08978	0.952586	0.62963	0.978311	0.784509	21	10	0	11.6881	5.01674	0	18	0	0	13.178	8.71821	3.81034	17	0	0	11.963	4.89155	0
Integrin beta-1 OS=Homo sapiens OX=9606 GN=ITGB1 PE=1 SV=2	ITB1_HUMAN	88 kDa	0	0	0	0	0	4	0	0	0	0	0	0	0	0	0	0	0	0	0.974006	0.716677	0.845155	0.878533	1.08978	0.952586	0.62963	0.978311	0.784509	0	0	0	0	0	3.38062	0	0	0	0	0	0	0	0	0	0	0	0
Integrin-linked protein kinase OS=Homo sapiens OX=9606 GN=ILK PE=1 SV=2	ILK_HUMAN	51 kDa	0	0	4	0	0	0	0	0	0	0	0	6	0	0	0	0	0	11	0.974006	0.716677	0.845155	0.878533	1.08978	0.952586	0.62963	0.978311	0.784509	0	0	4	0	0	0	0	0	0	0	0	5.71552	0	0	0	0	0	8.6296
Interferon-inducible double-stranded RNA-dependent protein kinase activator A OS=Homo sapiens OX=9606 GN=PRKRA PE=1 SV=1	PRKRA_HUMAN	34 kDa	5	0	0	0	0	0	0	0	0	0	0	0	4	0	0	0	0	0	0.974006	0.716677	0.845155	0.878533	1.08978	0.952586	0.62963	0.978311	0.784509	5	0	0	0	0	0	0	0	0	0	0	0	4	0	0	0	0	0
Interleukin enhancer-binding factor 2 OS=Homo sapiens OX=9606 GN=ILF2 PE=1 SV=2	ILF2_HUMAN	43 kDa	29	9	0	15	8	0	16	4	3	26	8	7	8	0	3	14	7	5	0.974006	0.716677	0.845155	0.878533	1.08978	0.952586	0.62963	0.978311	0.784509	29	9	0	14.6101	5.73341	0	16	4	3	22.8419	8.71821	6.6681	8	0	3	8.81481	6.84817	3.92255
Interleukin enhancer-binding factor 3 OS=Homo sapiens OX=9606 GN=ILF3 PE=1 SV=3	ILF3_HUMAN	95 kDa	59	17	7	22	20	6	36	15	4	41	17	13	36	11	3	39	18	14	0.974006	0.716677	0.845155	0.878533	1.08978	0.952586	0.62963	0.978311	0.784509	59	17	7	21.4281	14.3335	5.07093	36	15	4	36.0199	18.5262	12.3836	36	11	3	24.5556	17.6096	10.9831
Junction plakoglobin OS=Homo sapiens OX=9606 GN=JUP PE=1 SV=3	PLAK_HUMAN	82 kDa	4	0	0	3	0	0	4	0	11	4	3	8	3	0	0	5	0	3	0.974006	0.716677	0.845155	0.878533	1.08978	0.952586	0.62963	0.978311	0.784509	4	0	0	2.92202	0	0	4	0	11	3.51413	3.26933	7.62069	3	0	0	3.14815	0	2.35353
KRR1 small subunit processome component homolog OS=Homo sapiens OX=9606 GN=KRR1 PE=1 SV=4	KRR1_HUMAN	44 kDa	0	0	0	0	0	0	0	0	0	0	0	3	0	0	0	0	0	0	0.974006	0.716677	0.845155	0.878533	1.08978	0.952586	0.62963	0.978311	0.784509	0	0	0	0	0	0	0	0	0	0	0	2.85776	0	0	0	0	0	0
L-lactate dehydrogenase A chain OS=Homo sapiens OX=9606 GN=LDHA PE=1 SV=2	LDHA_HUMAN	37 kDa	0	0	0	0	0	0	0	0	4	0	0	0	0	0	0	0	0	0	0.974006	0.716677	0.845155	0.878533	1.08978	0.952586	0.62963	0.978311	0.784509	0	0	0	0	0	0	0	0	4	0	0	0	0	0	0	0	0	0
Lamin-B1 OS=Homo sapiens OX=9606 GN=LMNB1 PE=1 SV=2	LMNB1_HUMAN	66 kDa	0	0	0	0	0	4	4	4	9	0	5	7	0	4	4	4	11	12	0.974006	0.716677	0.845155	0.878533	1.08978	0.952586	0.62963	0.978311	0.784509	0	0	0	0	0	3.38062	4	4	9	0	5.44888	6.6681	0	4	4	2.51852	10.7614	9.41411
Lamin-B2 OS=Homo sapiens OX=9606 GN=LMNB2 PE=1 SV=4	LMNB2_HUMAN	70 kDa	0	0	6	0	4	0	8	5	10	5	6	7	0	0	6	6	10	14	0.974006	0.716677	0.845155	0.878533	1.08978	0.952586	0.62963	0.978311	0.784509	0	0	6	0	2.86671	0	8	5	10	4.39267	6.53866	6.6681	0	0	6	3.77778	9.78311	10.9831
Large tegument protein deneddylase OS=Human herpesvirus 1 (strain 17) OX=10299 GN=UL36 PE=1 SV=1	LTP_HHV11	336 kDa	68	91	142	51	72	121	62	50	85	51	59	99	73	60	93	50	50	104	0.974006	0.716677	0.845155	0.878533	1.08978	0.952586	0.62963	0.978311	0.784509	68	91	142	49.6743	51.6007	102.264	62	50	85	44.8052	64.2968	94.306	73	60	93	31.4815	48.9155	81.589
Major DNA-binding protein OS=Human herpesvirus 1 (strain KOS) OX=10306 GN=DBP PE=3 SV=1	DNBI_HHV1K	128 kDa	42	45	33	26	49	49	30	21	12	35	43	18	6	13	0	39	44	42	0.974006	0.716677	0.845155	0.878533	1.08978	0.952586	0.62963	0.978311	0.784509	42	45	33	25.3242	35.1172	41.4126	30	21	12	30.7487	46.8604	17.1466	6	13	0	24.5556	43.0457	32.9494
Major viral transcription factor ICP4 OS=Human herpesvirus 1 (strain 17) OX=10299 GN=ICP4 PE=1 SV=1	ICP4_HHV11	133 kDa	63	83	100	72	120	130	68	55	93	100	93	126	56	53	71	111	87	137	0.974006	0.716677	0.845155	0.878533	1.08978	0.952586	0.62963	0.978311	0.784509	63	83	100	70.1284	86.0012	109.87	68	55	93	87.8533	101.349	120.026	56	53	71	69.8889	85.113	107.478
Matrin-3 OS=Homo sapiens OX=9606 GN=MATR3 PE=1 SV=2	MATR3_HUMAN	95 kDa	57	47	19	28	41	17	45	35	16	35	35	16	32	31	12	35	31	30	0.974006	0.716677	0.845155	0.878533	1.08978	0.952586	0.62963	0.978311	0.784509	57	47	19	27.2722	29.3837	14.3676	45	35	16	30.7487	38.1422	15.2414	32	31	12	22.037	30.3276	23.5353
MICOS complex subunit MIC60 OS=Homo sapiens OX=9606 GN=IMMT PE=1 SV=1	MIC60_HUMAN	84 kDa	0	4	6	0	7	13	0	0	0	0	0	0	0	0	0	0	0	0	0.974006	0.716677	0.845155	0.878533	1.08978	0.952586	0.62963	0.978311	0.784509	0	4	6	0	5.01674	10.987	0	0	0	0	0	0	0	0	0	0	0	0
mRNA export factor OS=Human herpesvirus 1 (strain HFEM) OX=10303 GN=UL54 PE=1 SV=1	ICP27_HHV1E	55 kDa	15	16	15	13	26	21	17	10	8	15	12	18	10	10	9	13	10	15	0.974006	0.716677	0.845155	0.878533	1.08978	0.952586	0.62963	0.978311	0.784509	15	16	15	12.6621	18.6336	17.7483	17	10	8	13.178	13.0773	17.1466	10	10	9	8.18519	9.78311	11.7676
Myb-binding protein 1A OS=Homo sapiens OX=9606 GN=MYBBP1A PE=1 SV=2	MBB1A_HUMAN	149 kDa	0	0	0	0	0	0	0	0	0	3	0	0	0	0	0	0	0	0	0.974006	0.716677	0.845155	0.878533	1.08978	0.952586	0.62963	0.978311	0.784509	0	0	0	0	0	0	0	0	0	2.6356	0	0	0	0	0	0	0	0
Myelin expression factor 2 OS=Homo sapiens OX=9606 GN=MYEF2 PE=1 SV=3	MYEF2_HUMAN	64 kDa	5	0	0	0	0	0	0	0	0	4	0	0	0	0	0	3	0	0	0.974006	0.716677	0.845155	0.878533	1.08978	0.952586	0.62963	0.978311	0.784509	5	0	0	0	0	0	0	0	0	3.51413	0	0	0	0	0	1.88889	0	0
Myeloid leukemia factor 2 OS=Homo sapiens OX=9606 GN=MLF2 PE=1 SV=1	MLF2_HUMAN	28 kDa	0	0	0	0	0	0	0	0	0	0	3	0	0	0	0	0	0	0	0.974006	0.716677	0.845155	0.878533	1.08978	0.952586	0.62963	0.978311	0.784509	0	0	0	0	0	0	0	0	0	0	3.26933	0	0	0	0	0	0	0
Myosin light polypeptide 6 OS=Homo sapiens OX=9606 GN=MYL6 PE=1 SV=2	MYL6_HUMAN	17 kDa	5	4	10	0	8	7	0	0	0	0	0	0	0	0	0	0	0	0	0.974006	0.716677	0.845155	0.878533	1.08978	0.952586	0.62963	0.978311	0.784509	5	4	10	0	5.73341	5.91608	0	0	0	0	0	0	0	0	0	0	0	0
Myosin regulatory light chain 12A OS=Homo sapiens OX=9606 GN=MYL12A PE=1 SV=2	ML12A_HUMAN (+1)	20 kDa	5	0	9	0	0	5	0	0	0	0	0	0	0	0	0	0	0	0	0.974006	0.716677	0.845155	0.878533	1.08978	0.952586	0.62963	0.978311	0.784509	5	0	9	0	0	4.22577	0	0	0	0	0	0	0	0	0	0	0	0
Myosin-10 OS=Homo sapiens OX=9606 GN=MYH10 PE=1 SV=3	MYH10_HUMAN	229 kDa	0	0	34	0	0	0	0	0	0	0	0	0	0	0	0	0	0	0	0.974006	0.716677	0.845155	0.878533	1.08978	0.952586	0.62963	0.978311	0.784509	0	0	34	0	0	0	0	0	0	0	0	0	0	0	0	0	0	0
Myosin-9 OS=Homo sapiens OX=9606 GN=MYH9 PE=1 SV=4	MYH9_HUMAN	227 kDa	9	15	154	4	3	65	0	0	20	0	5	13	0	0	0	0	0	0	0.974006	0.716677	0.845155	0.878533	1.08978	0.952586	0.62963	0.978311	0.784509	9	15	154	3.89602	2.15003	54.9351	0	0	20	0	5.44888	12.3836	0	0	0	0	0	0
NHP2-like protein 1 OS=Homo sapiens OX=9606 GN=SNU13 PE=1 SV=3	NH2L1_HUMAN	14 kDa	0	0	0	0	0	3	0	0	0	6	5	6	0	0	0	0	0	4	0.974006	0.716677	0.845155	0.878533	1.08978	0.952586	0.62963	0.978311	0.784509	0	0	0	0	0	2.53546	0	0	0	5.2712	5.44888	5.71552	0	0	0	0	0	3.13804
Non-POU domain-containing octamer-binding protein OS=Homo sapiens OX=9606 GN=NONO PE=1 SV=4	NONO_HUMAN	54 kDa	8	13	5	7	14	6	9	8	4	11	16	5	4	4	0	7	12	6	0.974006	0.716677	0.845155	0.878533	1.08978	0.952586	0.62963	0.978311	0.784509	8	13	5	6.81804	10.0335	5.07093	9	8	4	9.66387	17.4364	4.76293	4	4	0	4.40741	11.7397	4.70706
Nuclear egress protein 1 OS=Human herpesvirus 1 (strain 17) OX=10299 GN=NEC1 PE=1 SV=1	NEC1_HHV11	34 kDa	20	13	19	13	19	19	9	15	9	9	12	11	10	19	8	9	16	19	0.974006	0.716677	0.845155	0.878533	1.08978	0.952586	0.62963	0.978311	0.784509	20	13	19	12.6621	13.6169	16.0579	9	15	9	7.9068	13.0773	10.4784	10	19	8	5.66667	15.653	14.9057
Nuclear egress protein 2 OS=Human herpesvirus 1 (strain 17) OX=10299 GN=NEC2 PE=1 SV=1	NEC2_HHV11	30 kDa	20	18	19	16	20	23	9	6	7	12	10	12	10	7	8	13	9	13	0.974006	0.716677	0.845155	0.878533	1.08978	0.952586	0.62963	0.978311	0.784509	20	18	19	15.5841	14.3335	19.4386	9	6	7	10.5424	10.8978	11.431	10	7	8	8.18519	8.80479	10.1986
Nuclear phosphoprotein UL3 OS=Human herpesvirus 1 (strain 17) OX=10299 GN=UL3 PE=3 SV=1	NP03_HHV11 (+1)	26 kDa	4	6	6	0	5	6	0	7	0	0	6	0	0	6	0	7	3	9	0.974006	0.716677	0.845155	0.878533	1.08978	0.952586	0.62963	0.978311	0.784509	4	6	6	0	3.58338	5.07093	0	7	0	0	6.53866	0	0	6	0	4.40741	2.93493	7.06058
Nuclear pore complex protein Nup153 OS=Homo sapiens OX=9606 GN=NUP153 PE=1 SV=2	NU153_HUMAN	154 kDa	0	0	0	0	0	0	0	0	0	0	0	0	0	0	0	0	0	0	0.974006	0.716677	0.845155	0.878533	1.08978	0.952586	0.62963	0.978311	0.784509	0	0	0	0	0	0	0	0	0	0	0	0	0	0	0	0	0	0
Nuclear receptor coactivator 5 OS=Homo sapiens OX=9606 GN=NCOA5 PE=1 SV=2	NCOA5_HUMAN	66 kDa	4	3	0	0	4	0	0	0	0	0	0	0	0	0	0	0	3	0	0.974006	0.716677	0.845155	0.878533	1.08978	0.952586	0.62963	0.978311	0.784509	4	3	0	0	2.86671	0	0	0	0	0	0	0	0	0	0	0	2.93493	0
Nucleolar GTP-binding protein 1 OS=Homo sapiens OX=9606 GN=GTPBP4 PE=1 SV=3	NOG1_HUMAN	74 kDa	0	0	0	0	0	0	0	0	0	0	0	3	0	0	0	0	0	0	0.974006	0.716677	0.845155	0.878533	1.08978	0.952586	0.62963	0.978311	0.784509	0	0	0	0	0	0	0	0	0	0	0	2.85776	0	0	0	0	0	0
Nucleolar protein 11 OS=Homo sapiens OX=9606 GN=NOL11 PE=1 SV=1	NOL11_HUMAN	81 kDa	0	0	0	0	0	0	0	0	0	8	5	4	0	0	0	4	0	4	0.974006	0.716677	0.845155	0.878533	1.08978	0.952586	0.62963	0.978311	0.784509	0	0	0	0	0	0	0	0	0	7.02827	5.44888	3.81034	0	0	0	2.51852	0	3.13804
Nucleolar protein 56 OS=Homo sapiens OX=9606 GN=NOP56 PE=1 SV=4	NOP56_HUMAN	66 kDa	14	13	14	15	20	21	13	10	9	35	23	29	11	5	7	21	18	25	0.974006	0.716677	0.845155	0.878533	1.08978	0.952586	0.62963	0.978311	0.784509	14	13	14	14.6101	14.3335	17.7483	13	10	9	30.7487	25.0649	27.625	11	5	7	13.2222	17.6096	19.6127
Nucleolar protein 58 OS=Homo sapiens OX=9606 GN=NOP58 PE=1 SV=1	NOP58_HUMAN	60 kDa	7	0	5	7	14	10	9	0	4	15	17	19	4	0	4	14	6	13	0.974006	0.716677	0.845155	0.878533	1.08978	0.952586	0.62963	0.978311	0.784509	7	0	5	6.81804	10.0335	8.45155	9	0	4	13.178	18.5262	18.0991	4	0	4	8.81481	5.86986	10.1986
Nucleolar RNA helicase 2 OS=Homo sapiens OX=9606 GN=DDX21 PE=1 SV=5	DDX21_HUMAN	87 kDa	8	0	5	4	10	7	15	6	14	30	26	25	10	0	4	22	13	28	0.974006	0.716677	0.845155	0.878533	1.08978	0.952586	0.62963	0.978311	0.784509	8	0	5	3.89602	7.16677	5.91608	15	6	14	26.356	28.3342	23.8147	10	0	4	13.8519	12.718	21.9663
Nucleolin OS=Homo sapiens OX=9606 GN=NCL PE=1 SV=3	NUCL_HUMAN	77 kDa	9	8	13	7	17	10	26	18	24	32	24	19	12	12	10	22	13	22	0.974006	0.716677	0.845155	0.878533	1.08978	0.952586	0.62963	0.978311	0.784509	9	8	13	6.81804	12.1835	8.45155	26	18	24	28.1131	26.1546	18.0991	12	12	10	13.8519	12.718	17.2592
Nucleolysin TIAR OS=Homo sapiens OX=9606 GN=TIAL1 PE=1 SV=1	TIAR_HUMAN	42 kDa	0	0	0	0	4	0	0	4	0	0	0	0	0	0	0	0	4	0	0.974006	0.716677	0.845155	0.878533	1.08978	0.952586	0.62963	0.978311	0.784509	0	0	0	0	2.86671	0	0	4	0	0	0	0	0	0	0	0	3.91324	0
Nucleosome assembly protein 1-like 1 OS=Homo sapiens OX=9606 GN=NAP1L1 PE=1 SV=1	NP1L1_HUMAN	45 kDa	0	0	0	0	0	0	0	0	0	0	0	0	0	0	0	0	4	0	0.974006	0.716677	0.845155	0.878533	1.08978	0.952586	0.62963	0.978311	0.784509	0	0	0	0	0	0	0	0	0	0	0	0	0	0	0	0	3.91324	0
Packaging protein UL32 OS=Human herpesvirus 1 (strain 17) OX=10299 GN=UL32 PE=1 SV=1	UL32_HHV11	64 kDa	10	12	12	12	18	20	11	6	0	6	6	7	7	0	4	5	0	8	0.974006	0.716677	0.845155	0.878533	1.08978	0.952586	0.62963	0.978311	0.784509	10	12	12	11.6881	12.9002	16.9031	11	6	0	5.2712	6.53866	6.6681	7	0	4	3.14815	0	6.27607
Peflin OS=Homo sapiens OX=9606 GN=PEF1 PE=1 SV=1	PEF1_HUMAN	30 kDa	0	0	0	0	0	0	0	0	0	0	6	0	0	3	0	0	5	0	0.974006	0.716677	0.845155	0.878533	1.08978	0.952586	0.62963	0.978311	0.784509	0	0	0	0	0	0	0	0	0	0	6.53866	0	0	3	0	0	4.89155	0
Peptidyl-prolyl cis-trans isomerase A OS=Homo sapiens OX=9606 GN=PPIA PE=1 SV=2	PPIA_HUMAN	18 kDa	13	20	15	15	23	13	3	22	9	14	16	11	8	17	8	16	18	17	0.974006	0.716677	0.845155	0.878533	1.08978	0.952586	0.62963	0.978311	0.784509	13	20	15	14.6101	16.4836	10.987	3	22	9	12.2995	17.4364	10.4784	8	17	8	10.0741	17.6096	13.3367
Periodic tryptophan protein 2 homolog OS=Homo sapiens OX=9606 GN=PWP2 PE=2 SV=2	PWP2_HUMAN	102 kDa	0	0	0	0	0	0	4	0	5	8	11	5	0	0	0	6	0	4	0.974006	0.716677	0.845155	0.878533	1.08978	0.952586	0.62963	0.978311	0.784509	0	0	0	0	0	0	4	0	5	7.02827	11.9875	4.76293	0	0	0	3.77778	0	3.13804
Peroxiredoxin-1 OS=Homo sapiens OX=9606 GN=PRDX1 PE=1 SV=1	PRDX1_HUMAN	22 kDa	0	0	0	0	0	0	0	0	8	0	4	0	0	0	0	0	0	0	0.974006	0.716677	0.845155	0.878533	1.08978	0.952586	0.62963	0.978311	0.784509	0	0	0	0	0	0	0	0	8	0	4.35911	0	0	0	0	0	0	0
Pescadillo homolog OS=Homo sapiens OX=9606 GN=PES1 PE=1 SV=1	PESC_HUMAN	68 kDa	0	0	0	0	0	0	0	0	0	3	0	0	0	0	0	0	0	3	0.974006	0.716677	0.845155	0.878533	1.08978	0.952586	0.62963	0.978311	0.784509	0	0	0	0	0	0	0	0	0	2.6356	0	0	0	0	0	0	0	2.35353
Pinin OS=Homo sapiens OX=9606 GN=PNN PE=1 SV=5	PININ_HUMAN	82 kDa	0	0	0	0	0	0	0	0	0	5	0	0	0	0	0	0	0	0	0.974006	0.716677	0.845155	0.878533	1.08978	0.952586	0.62963	0.978311	0.784509	0	0	0	0	0	0	0	0	0	4.39267	0	0	0	0	0	0	0	0
Plectin OS=Homo sapiens OX=9606 GN=PLEC PE=1 SV=3	PLEC_HUMAN	532 kDa	0	0	0	0	0	0	6	0	5	3	0	5	0	0	0	0	0	0	0.974006	0.716677	0.845155	0.878533	1.08978	0.952586	0.62963	0.978311	0.784509	0	0	0	0	0	0	6	0	5	2.6356	0	4.76293	0	0	0	0	0	0
Poly [ADP-ribose] polymerase 1 OS=Homo sapiens OX=9606 GN=PARP1 PE=1 SV=4	PARP1_HUMAN	113 kDa	0	0	0	0	0	0	0	0	0	0	0	0	0	0	0	0	0	3	0.974006	0.716677	0.845155	0.878533	1.08978	0.952586	0.62963	0.978311	0.784509	0	0	0	0	0	0	0	0	0	0	0	0	0	0	0	0	0	2.35353
Poly(rC)-binding protein 1 OS=Homo sapiens OX=9606 GN=PCBP1 PE=1 SV=2	PCBP1_HUMAN	37 kDa	4	3	3	0	7	6	4	4	0	3	5	7	5	0	6	7	4	7	0.974006	0.716677	0.845155	0.878533	1.08978	0.952586	0.62963	0.978311	0.784509	4	3	3	0	5.01674	5.07093	4	4	0	2.6356	5.44888	6.6681	5	0	6	4.40741	3.91324	5.49156
Poly(rC)-binding protein 2 OS=Homo sapiens OX=9606 GN=PCBP2 PE=1 SV=1	PCBP2_HUMAN	39 kDa	5	0	5	4	6	10	7	4	0	6	7	6	6	0	0	8	7	6	0.974006	0.716677	0.845155	0.878533	1.08978	0.952586	0.62963	0.978311	0.784509	5	0	5	3.89602	4.30006	8.45155	7	4	0	5.2712	7.62844	5.71552	6	0	0	5.03704	6.84817	4.70706
Polyadenylate-binding protein 1 OS=Homo sapiens OX=9606 GN=PABPC1 PE=1 SV=2	PABP1_HUMAN	71 kDa	24	13	12	8	20	15	23	8	5	25	19	10	24	10	9	26	12	18	0.974006	0.716677	0.845155	0.878533	1.08978	0.952586	0.62963	0.978311	0.784509	24	13	12	7.79205	14.3335	12.6773	23	8	5	21.9633	20.7058	9.52586	24	10	9	16.3704	11.7397	14.1212
Polyadenylate-binding protein 4 OS=Homo sapiens OX=9606 GN=PABPC4 PE=1 SV=1	PABP4_HUMAN	71 kDa	15	0	0	0	0	0	11	0	0	15	0	0	14	0	0	0	0	7	0.974006	0.716677	0.845155	0.878533	1.08978	0.952586	0.62963	0.978311	0.784509	15	0	0	0	0	0	11	0	0	13.178	0	0	14	0	0	0	0	5.49156
Polypyrimidine tract-binding protein 1 OS=Homo sapiens OX=9606 GN=PTBP1 PE=1 SV=1	PTBP1_HUMAN	57 kDa	22	9	0	11	9	3	14	7	0	18	14	5	12	0	0	13	12	3	0.974006	0.716677	0.845155	0.878533	1.08978	0.952586	0.62963	0.978311	0.784509	22	9	0	10.7141	6.45009	2.53546	14	7	0	15.8136	15.2569	4.76293	12	0	0	8.18519	11.7397	2.35353
Polypyrimidine tract-binding protein 3 OS=Homo sapiens OX=9606 GN=PTBP3 PE=1 SV=2	PTBP3_HUMAN	60 kDa	21	18	13	13	17	8	15	10	0	19	15	7	13	10	4	15	7	7	0.974006	0.716677	0.845155	0.878533	1.08978	0.952586	0.62963	0.978311	0.784509	21	18	13	12.6621	12.1835	6.76124	15	10	0	16.6921	16.3467	6.6681	13	10	4	9.44444	6.84817	5.49156
Portal protein OS=Human herpesvirus 1 (strain 17) OX=10299 GN=UL6 PE=1 SV=1	PORTL_HHV11	74 kDa	53	76	60	52	73	50	54	78	47	61	71	49	37	67	41	50	69	58	0.974006	0.716677	0.845155	0.878533	1.08978	0.952586	0.62963	0.978311	0.784509	53	76	60	50.6483	52.3174	42.2577	54	78	47	53.5905	77.3742	46.6767	37	67	41	31.4815	67.5034	45.5015
Prelamin-A/C OS=Homo sapiens OX=9606 GN=LMNA PE=1 SV=1	LMNA_HUMAN	74 kDa	7	5	9	5	12	7	8	13	7	5	13	10	0	16	0	7	21	16	0.974006	0.716677	0.845155	0.878533	1.08978	0.952586	0.62963	0.978311	0.784509	7	5	9	4.87003	8.60012	5.91608	8	13	7	4.39267	14.1671	9.52586	0	16	0	4.40741	20.5445	12.5521
Probable 28S rRNA (cytosine(4447)-C(5))-methyltransferase OS=Homo sapiens OX=9606 GN=NOP2 PE=1 SV=2	NOP2_HUMAN	89 kDa	0	0	0	0	0	0	0	0	0	0	0	0	0	0	0	0	0	0	0.974006	0.716677	0.845155	0.878533	1.08978	0.952586	0.62963	0.978311	0.784509	0	0	0	0	0	0	0	0	0	0	0	0	0	0	0	0	0	0
Probable ATP-dependent RNA helicase DDX17 OS=Homo sapiens OX=9606 GN=DDX17 PE=1 SV=2	DDX17_HUMAN	80 kDa	9	9	11	0	12	10	0	0	0	0	0	0	5	0	0	0	7	0	0.974006	0.716677	0.845155	0.878533	1.08978	0.952586	0.62963	0.978311	0.784509	9	9	11	0	8.60012	8.45155	0	0	0	0	0	0	5	0	0	0	6.84817	0
Probable ATP-dependent RNA helicase DDX5 OS=Homo sapiens OX=9606 GN=DDX5 PE=1 SV=1	DDX5_HUMAN	69 kDa	15	12	11	5	14	14	9	0	6	10	5	5	4	4	0	8	6	8	0.974006	0.716677	0.845155	0.878533	1.08978	0.952586	0.62963	0.978311	0.784509	15	12	11	4.87003	10.0335	11.8322	9	0	6	8.78533	5.44888	4.76293	4	4	0	5.03704	5.86986	6.27607
Profilin-1 OS=Homo sapiens OX=9606 GN=PFN1 PE=1 SV=2	PROF1_HUMAN	15 kDa	0	0	0	0	0	0	0	0	4	0	4	0	0	0	0	0	0	0	0.974006	0.716677	0.845155	0.878533	1.08978	0.952586	0.62963	0.978311	0.784509	0	0	0	0	0	0	0	0	4	0	4.35911	0	0	0	0	0	0	0
Programmed cell death protein 6 OS=Homo sapiens OX=9606 GN=PDCD6 PE=1 SV=1	PDCD6_HUMAN	22 kDa	0	4	0	0	0	0	0	5	0	7	6	4	4	5	4	6	8	7	0.974006	0.716677	0.845155	0.878533	1.08978	0.952586	0.62963	0.978311	0.784509	0	4	0	0	0	0	0	5	0	6.14973	6.53866	3.81034	4	5	4	3.77778	7.82648	5.49156
Prolactin-inducible protein OS=Homo sapiens OX=9606 GN=PIP PE=1 SV=1	PIP_HUMAN	17 kDa	0	0	0	0	0	0	0	0	0	0	0	0	3	0	0	0	0	0	0.974006	0.716677	0.845155	0.878533	1.08978	0.952586	0.62963	0.978311	0.784509	0	0	0	0	0	0	0	0	0	0	0	0	3	0	0	0	0	0
Protein EFR3 homolog A OS=Homo sapiens OX=9606 GN=EFR3A PE=1 SV=2	EFR3A_HUMAN	93 kDa	0	0	5	0	0	6	0	0	4	0	0	3	0	0	0	0	0	0	0.974006	0.716677	0.845155	0.878533	1.08978	0.952586	0.62963	0.978311	0.784509	0	0	5	0	0	5.07093	0	0	4	0	0	2.85776	0	0	0	0	0	0
Protein mago nashi homolog 2 OS=Homo sapiens OX=9606 GN=MAGOHB PE=1 SV=1	MGN2_HUMAN (+1)	17 kDa	0	0	0	0	0	0	0	0	0	3	0	0	0	0	0	0	0	0	0.974006	0.716677	0.845155	0.878533	1.08978	0.952586	0.62963	0.978311	0.784509	0	0	0	0	0	0	0	0	0	2.6356	0	0	0	0	0	0	0	0
Protein RRP5 homolog OS=Homo sapiens OX=9606 GN=PDCD11 PE=1 SV=3	RRP5_HUMAN	209 kDa	0	0	0	0	9	15	0	0	17	26	16	25	0	0	3	0	4	17	0.974006	0.716677	0.845155	0.878533	1.08978	0.952586	0.62963	0.978311	0.784509	0	0	0	0	6.45009	12.6773	0	0	17	22.8419	17.4364	23.8147	0	0	3	0	3.91324	13.3367
Protein transport protein Sec61 subunit alpha isoform 1 OS=Homo sapiens OX=9606 GN=SEC61A1 PE=1 SV=2	S61A1_HUMAN	52 kDa	0	0	0	0	0	3	0	0	0	0	0	0	0	0	0	0	0	5	0.974006	0.716677	0.845155	0.878533	1.08978	0.952586	0.62963	0.978311	0.784509	0	0	0	0	0	2.53546	0	0	0	0	0	0	0	0	0	0	0	3.92255
Protein UL56 OS=Human herpesvirus 1 (strain 17) OX=10299 GN=UL56 PE=1 SV=2	UL56_HHV11	25 kDa	0	0	0	0	4	7	3	0	0	0	0	4	0	0	0	4	0	6	0.974006	0.716677	0.845155	0.878533	1.08978	0.952586	0.62963	0.978311	0.784509	0	0	0	0	2.86671	5.91608	3	0	0	0	0	3.81034	0	0	0	2.51852	0	4.70706
Protein US2 OS=Human herpesvirus 1 (strain 17) OX=10299 GN=US2 PE=1 SV=3	US02_HHV11	32 kDa	11	11	9	9	17	16	10	7	3	6	7	9	9	7	10	8	6	14	0.974006	0.716677	0.845155	0.878533	1.08978	0.952586	0.62963	0.978311	0.784509	11	11	9	8.76606	12.1835	13.5225	10	7	3	5.2712	7.62844	8.57328	9	7	10	5.03704	5.86986	10.9831
Protein-glutamine gamma-glutamyltransferase E OS=Homo sapiens OX=9606 GN=TGM3 PE=1 SV=4	TGM3_HUMAN	77 kDa	4	0	0	0	0	0	0	0	0	0	0	0	0	0	0	0	0	0	0.974006	0.716677	0.845155	0.878533	1.08978	0.952586	0.62963	0.978311	0.784509	4	0	0	0	0	0	0	0	0	0	0	0	0	0	0	0	0	0
Proto-oncogene tyrosine-protein kinase Src OS=Homo sapiens OX=9606 GN=SRC PE=1 SV=3	SRC_HUMAN	60 kDa	0	0	5	3	0	5	0	0	0	0	0	5	0	0	0	0	0	7	0.974006	0.716677	0.845155	0.878533	1.08978	0.952586	0.62963	0.978311	0.784509	0	0	5	2.92202	0	4.22577	0	0	0	0	0	4.76293	0	0	0	0	0	5.49156
Putative elongation factor 1-alpha-like 3 OS=Homo sapiens OX=9606 GN=EEF1A1P5 PE=5 SV=1	EF1A3_HUMAN	50 kDa	0	0	0	0	0	0	12	10	14	11	20	18	8	7	14	19	18	29	0.974006	0.716677	0.845155	0.878533	1.08978	0.952586	0.62963	0.978311	0.784509	0	0	0	0	0	0	12	10	14	9.66387	21.7955	17.1466	8	7	14	11.963	17.6096	22.7508
Putative oxidoreductase GLYR1 OS=Homo sapiens OX=9606 GN=GLYR1 PE=1 SV=4	GLYR1_HUMAN	61 kDa	0	0	0	0	0	0	0	0	0	0	0	0	0	0	0	0	0	0	0.974006	0.716677	0.845155	0.878533	1.08978	0.952586	0.62963	0.978311	0.784509	0	0	0	0	0	0	0	0	0	0	0	0	0	0	0	0	0	0
Pyruvate kinase PKM OS=Homo sapiens OX=9606 GN=PKM PE=1 SV=4	KPYM_HUMAN	58 kDa	0	0	0	0	5	0	0	0	14	0	5	0	0	0	0	0	6	0	0.974006	0.716677	0.845155	0.878533	1.08978	0.952586	0.62963	0.978311	0.784509	0	0	0	0	3.58338	0	0	0	14	0	5.44888	0	0	0	0	0	5.86986	0
Ras GTPase-activating-like protein IQGAP1 OS=Homo sapiens OX=9606 GN=IQGAP1 PE=1 SV=1	IQGA1_HUMAN	189 kDa	0	0	0	0	6	6	0	0	0	7	3	4	0	0	0	0	3	5	0.974006	0.716677	0.845155	0.878533	1.08978	0.952586	0.62963	0.978311	0.784509	0	0	0	0	4.30006	5.07093	0	0	0	6.14973	3.26933	3.81034	0	0	0	0	2.93493	3.92255
Ras-related protein R-Ras2 OS=Homo sapiens OX=9606 GN=RRAS2 PE=1 SV=1	RRAS2_HUMAN	23 kDa	0	0	4	0	0	0	0	0	0	3	0	0	0	0	0	0	0	6	0.974006	0.716677	0.845155	0.878533	1.08978	0.952586	0.62963	0.978311	0.784509	0	0	4	0	0	0	0	0	0	2.6356	0	0	0	0	0	0	0	4.70706
Ras-related protein Rab-11A OS=Homo sapiens OX=9606 GN=RAB11A PE=1 SV=3	RB11A_HUMAN (+1)	24 kDa	0	0	0	4	0	0	0	0	0	0	0	0	0	0	0	0	0	0	0.974006	0.716677	0.845155	0.878533	1.08978	0.952586	0.62963	0.978311	0.784509	0	0	0	3.89602	0	0	0	0	0	0	0	0	0	0	0	0	0	0
Ras-related protein Rab-1A OS=Homo sapiens OX=9606 GN=RAB1A PE=1 SV=3	RAB1A_HUMAN	23 kDa	0	0	0	0	0	5	0	0	0	0	0	0	0	0	0	0	0	0	0.974006	0.716677	0.845155	0.878533	1.08978	0.952586	0.62963	0.978311	0.784509	0	0	0	0	0	4.22577	0	0	0	0	0	0	0	0	0	0	0	0
Ras-related protein Rab-1B OS=Homo sapiens OX=9606 GN=RAB1B PE=1 SV=1	RAB1B_HUMAN	22 kDa	0	0	0	0	0	0	0	0	0	0	0	4	0	0	0	6	0	5	0.974006	0.716677	0.845155	0.878533	1.08978	0.952586	0.62963	0.978311	0.784509	0	0	0	0	0	0	0	0	0	0	0	3.81034	0	0	0	3.77778	0	3.92255
Receptor of activated protein C kinase 1 OS=Homo sapiens OX=9606 GN=RACK1 PE=1 SV=3	RACK1_HUMAN	35 kDa	4	0	0	0	6	6	0	0	0	0	0	0	0	0	0	0	0	0	0.974006	0.716677	0.845155	0.878533	1.08978	0.952586	0.62963	0.978311	0.784509	4	0	0	0	4.30006	5.07093	0	0	0	0	0	0	0	0	0	0	0	0
Replication origin-binding protein OS=Human herpesvirus 1 (strain 17) OX=10299 GN=UL9 PE=1 SV=1	OBP_HHV11	94 kDa	10	16	23	9	26	30	9	4	0	9	6	10	3	5	6	8	7	14	0.974006	0.716677	0.845155	0.878533	1.08978	0.952586	0.62963	0.978311	0.784509	10	16	23	8.76606	18.6336	25.3546	9	4	0	7.9068	6.53866	9.52586	3	5	6	5.03704	6.84817	10.9831
Retinal dehydrogenase 1 OS=Homo sapiens OX=9606 GN=ALDH1A1 PE=1 SV=2	AL1A1_HUMAN	55 kDa	0	0	0	0	0	0	0	0	23	0	0	0	0	0	0	0	0	0	0.974006	0.716677	0.845155	0.878533	1.08978	0.952586	0.62963	0.978311	0.784509	0	0	0	0	0	0	0	0	23	0	0	0	0	0	0	0	0	0
Rho-related GTP-binding protein RhoG OS=Homo sapiens OX=9606 GN=RHOG PE=1 SV=1	RHOG_HUMAN	21 kDa	0	0	0	0	0	0	0	0	0	0	0	0	0	0	0	0	0	3	0.974006	0.716677	0.845155	0.878533	1.08978	0.952586	0.62963	0.978311	0.784509	0	0	0	0	0	0	0	0	0	0	0	0	0	0	0	0	0	2.35353
Ribonucleoside-diphosphate reductase large subunit OS=Human herpesvirus 1 (strain 17) OX=10299 GN=RIR1 PE=1 SV=2	RIR1_HHV11	124 kDa	160	152	180	134	177	194	141	104	135	138	130	157	101	107	132	153	114	164	0.974006	0.716677	0.845155	0.878533	1.08978	0.952586	0.62963	0.978311	0.784509	160	152	180	130.517	126.852	163.96	141	104	135	121.238	141.671	149.556	101	107	132	96.3333	111.527	128.66
Ribonucleoside-diphosphate reductase small subunit OS=Human herpesvirus 1 (strain 17) OX=10299 GN=RIR2 PE=3 SV=1	RIR2_HHV11 (+1)	38 kDa	7	8	6	5	10	13	11	6	5	9	7	12	9	7	7	11	9	9	0.974006	0.716677	0.845155	0.878533	1.08978	0.952586	0.62963	0.978311	0.784509	7	8	6	4.87003	7.16677	10.987	11	6	5	7.9068	7.62844	11.431	9	7	7	6.92593	8.80479	7.06058
RNA-binding protein OS=Human herpesvirus 1 (strain MP) OX=10307 GN=US11 PE=3 SV=1	RNB_HHV1M	18 kDa	0	0	0	0	0	0	0	3	3	7	5	9	9	3	5	9	9	10	0.974006	0.716677	0.845155	0.878533	1.08978	0.952586	0.62963	0.978311	0.784509	0	0	0	0	0	0	0	3	3	6.14973	5.44888	8.57328	9	3	5	5.66667	8.80479	7.84509
rRNA 2'-O-methyltransferase fibrillarin OS=Homo sapiens OX=9606 GN=FBL PE=1 SV=2	FBRL_HUMAN	34 kDa	17	11	13	12	19	17	9	7	11	26	19	27	13	5	5	20	15	28	0.974006	0.716677	0.845155	0.878533	1.08978	0.952586	0.62963	0.978311	0.784509	17	11	13	11.6881	13.6169	14.3676	9	7	11	22.8419	20.7058	25.7198	13	5	5	12.5926	14.6747	21.9663
SAFB-like transcription modulator OS=Homo sapiens OX=9606 GN=SLTM PE=1 SV=2	SLTM_HUMAN	117 kDa	0	0	0	0	0	0	0	0	0	0	0	0	0	0	0	5	0	0	0.974006	0.716677	0.845155	0.878533	1.08978	0.952586	0.62963	0.978311	0.784509	0	0	0	0	0	0	0	0	0	0	0	0	0	0	0	3.14815	0	0
Scaffold attachment factor B1 OS=Homo sapiens OX=9606 GN=SAFB PE=1 SV=4	SAFB1_HUMAN	103 kDa	9	0	0	0	0	0	0	0	0	0	0	0	0	0	0	0	0	0	0.974006	0.716677	0.845155	0.878533	1.08978	0.952586	0.62963	0.978311	0.784509	9	0	0	0	0	0	0	0	0	0	0	0	0	0	0	0	0	0
Serine/threonine-protein kinase UL13 OS=Human herpesvirus 1 (strain 17) OX=10299 GN=UL13 PE=1 SV=1	UL13_HHV11	57 kDa	32	25	32	27	44	38	24	15	20	28	15	33	17	14	22	27	21	37	0.974006	0.716677	0.845155	0.878533	1.08978	0.952586	0.62963	0.978311	0.784509	32	25	32	26.2982	31.5338	32.1159	24	15	20	24.5989	16.3467	31.4353	17	14	22	17	20.5445	29.0268
Serine/threonine-protein kinase US3 OS=Human herpesvirus 1 (strain 17) OX=10299 GN=US3 PE=1 SV=1	US03_HHV11	53 kDa	9	18	22	11	17	26	11	12	6	13	15	18	7	7	14	11	14	34	0.974006	0.716677	0.845155	0.878533	1.08978	0.952586	0.62963	0.978311	0.784509	9	18	22	10.7141	12.1835	21.974	11	12	6	11.4209	16.3467	17.1466	7	7	14	6.92593	13.6963	26.6733
Serine/threonine-protein phosphatase PGAM5, mitochondrial OS=Homo sapiens OX=9606 GN=PGAM5 PE=1 SV=2	PGAM5_HUMAN	32 kDa	11	12	15	17	18	21	7	5	0	12	9	11	9	0	7	18	6	17	0.974006	0.716677	0.845155	0.878533	1.08978	0.952586	0.62963	0.978311	0.784509	11	12	15	16.5581	12.9002	17.7483	7	5	0	10.5424	9.80799	10.4784	9	0	7	11.3333	5.86986	13.3367
Serine/threonine-protein phosphatase PP1-alpha catalytic subunit OS=Homo sapiens OX=9606 GN=PPP1CA PE=1 SV=1	PP1A_HUMAN	38 kDa	0	0	0	0	0	12	0	0	0	0	6	0	0	0	0	6	0	13	0.974006	0.716677	0.845155	0.878533	1.08978	0.952586	0.62963	0.978311	0.784509	0	0	0	0	0	10.1419	0	0	0	0	6.53866	0	0	0	0	3.77778	0	10.1986
Serine/threonine-protein phosphatase PP1-beta catalytic subunit OS=Homo sapiens OX=9606 GN=PPP1CB PE=1 SV=3	PP1B_HUMAN	37 kDa	8	9	14	4	11	13	0	0	0	0	0	0	0	0	0	0	0	0	0.974006	0.716677	0.845155	0.878533	1.08978	0.952586	0.62963	0.978311	0.784509	8	9	14	3.89602	7.88344	10.987	0	0	0	0	0	0	0	0	0	0	0	0
Small capsomere-interacting protein OS=Human herpesvirus 1 (strain 17) OX=10299 GN=SCP PE=1 SV=1	SCP_HHV11	12 kDa	19	26	15	21	31	22	20	44	11	32	34	29	17	30	17	24	37	39	0.974006	0.716677	0.845155	0.878533	1.08978	0.952586	0.62963	0.978311	0.784509	19	26	15	20.4541	22.217	18.5934	20	44	11	28.1131	37.0524	27.625	17	30	17	15.1111	36.1975	30.5959
Sodium/potassium-transporting ATPase subunit alpha-1 OS=Homo sapiens OX=9606 GN=ATP1A1 PE=1 SV=1	AT1A1_HUMAN	113 kDa	10	9	12	5	19	19	13	4	12	18	8	16	6	0	4	13	5	11	0.974006	0.716677	0.845155	0.878533	1.08978	0.952586	0.62963	0.978311	0.784509	10	9	12	4.87003	13.6169	16.0579	13	4	12	15.8136	8.71821	15.2414	6	0	4	8.18519	4.89155	8.6296
Stomatin OS=Homo sapiens OX=9606 GN=STOM PE=1 SV=3	STOM_HUMAN	32 kDa	13	9	11	10	9	9	0	0	0	11	7	9	6	0	4	10	0	11	0.974006	0.716677	0.845155	0.878533	1.08978	0.952586	0.62963	0.978311	0.784509	13	9	11	9.74006	6.45009	7.60639	0	0	0	9.66387	7.62844	8.57328	6	0	4	6.2963	0	8.6296
SURP and G-patch domain-containing protein 2 OS=Homo sapiens OX=9606 GN=SUGP2 PE=1 SV=2	SUGP2_HUMAN	120 kDa	4	0	0	0	0	0	0	0	0	0	0	0	0	0	0	0	0	0	0.974006	0.716677	0.845155	0.878533	1.08978	0.952586	0.62963	0.978311	0.784509	4	0	0	0	0	0	0	0	0	0	0	0	0	0	0	0	0	0
Synaptic functional regulator FMR1 OS=Homo sapiens OX=9606 GN=FMR1 PE=1 SV=1	FMR1_HUMAN	71 kDa	9	11	0	5	3	0	4	0	0	5	5	6	7	0	0	12	7	8	0.974006	0.716677	0.845155	0.878533	1.08978	0.952586	0.62963	0.978311	0.784509	9	11	0	4.87003	2.15003	0	4	0	0	4.39267	5.44888	5.71552	7	0	0	7.55556	6.84817	6.27607
TAR DNA-binding protein 43 OS=Homo sapiens OX=9606 GN=TARDBP PE=1 SV=1	TADBP_HUMAN	45 kDa	10	11	11	7	12	7	7	9	7	8	10	7	5	7	6	4	7	9	0.974006	0.716677	0.845155	0.878533	1.08978	0.952586	0.62963	0.978311	0.784509	10	11	11	6.81804	8.60012	5.91608	7	9	7	7.02827	10.8978	6.6681	5	7	6	2.51852	6.84817	7.06058
Tegument protein UL14 OS=Human herpesvirus 1 (strain 17) OX=10299 GN=UL14 PE=1 SV=2	TEG3_HHV11	24 kDa	8	10	16	11	17	15	9	11	5	10	14	20	10	6	12	16	16	21	0.974006	0.716677	0.845155	0.878533	1.08978	0.952586	0.62963	0.978311	0.784509	8	10	16	10.7141	12.1835	12.6773	9	11	5	8.78533	15.2569	19.0517	10	6	12	10.0741	15.653	16.4747
Tegument protein UL21 OS=Human herpesvirus 1 (strain 17) OX=10299 GN=UL21 PE=1 SV=1	TEG4_HHV11	58 kDa	33	36	44	0	0	0	25	18	18	0	0	0	15	16	13	0	0	0	0.974006	0.716677	0.845155	0.878533	1.08978	0.952586	0.62963	0.978311	0.784509	33	36	44	0	0	0	25	18	18	0	0	0	15	16	13	0	0	0
Tegument protein UL46 OS=Human herpesvirus 1 (strain 17) OX=10299 GN=UL46 PE=1 SV=2	TEG1_HHV11	78 kDa	93	108	143	83	132	163	96	69	102	126	111	150	66	56	93	131	99	180	0.974006	0.716677	0.845155	0.878533	1.08978	0.952586	0.62963	0.978311	0.784509	93	108	143	80.8425	94.6013	137.76	96	69	102	110.695	120.965	142.888	66	56	93	82.4815	96.8527	141.212
Tegument protein UL47 OS=Human herpesvirus 1 (strain 17) OX=10299 GN=UL47 PE=1 SV=1	TEG5_HHV11	74 kDa	139	135	195	127	169	193	137	107	151	125	104	143	141	95	145	151	110	187	0.974006	0.716677	0.845155	0.878533	1.08978	0.952586	0.62963	0.978311	0.784509	139	135	195	123.699	121.118	163.115	137	107	151	109.817	113.337	136.22	141	95	145	95.0741	107.614	146.703
Tegument protein UL51 OS=Human herpesvirus 1 (strain 17) OX=10299 GN=UL51 PE=1 SV=1	TEG7_HHV11	25 kDa	29	24	31	26	21	37	17	27	16	24	20	35	23	20	31	29	25	35	0.974006	0.716677	0.845155	0.878533	1.08978	0.952586	0.62963	0.978311	0.784509	29	24	31	25.3242	15.0502	31.2707	17	27	16	21.0848	21.7955	33.3405	23	20	31	18.2593	24.4578	27.4578
Tegument protein UL55 OS=Human herpesvirus 1 (strain 17) OX=10299 GN=UL55 PE=3 SV=1	TEG6_HHV11	20 kDa	14	15	20	10	16	29	4	10	13	12	14	13	9	8	9	13	6	18	0.974006	0.716677	0.845155	0.878533	1.08978	0.952586	0.62963	0.978311	0.784509	14	15	20	9.74006	11.4668	24.5095	4	10	13	10.5424	15.2569	12.3836	9	8	9	8.18519	5.86986	14.1212
Tegument protein VP16 OS=Human herpesvirus 1 (strain F) OX=10304 GN=UL48 PE=1 SV=2	VP16_HHV1F	54 kDa	36	37	44	37	42	46	30	31	21	31	27	40	29	24	29	38	37	40	0.974006	0.716677	0.845155	0.878533	1.08978	0.952586	0.62963	0.978311	0.784509	36	37	44	36.0382	30.1004	38.8771	30	31	21	27.2345	29.424	38.1034	29	24	29	23.9259	36.1975	31.3804
Tegument protein VP22 OS=Human herpesvirus 1 (strain 17) OX=10299 GN=UL49 PE=1 SV=1	VP22_HHV11	32 kDa	43	36	44	39	47	50	42	35	39	43	39	50	34	34	52	57	37	58	0.974006	0.716677	0.845155	0.878533	1.08978	0.952586	0.62963	0.978311	0.784509	43	36	44	37.9862	33.6838	42.2577	42	35	39	37.7769	42.5013	47.6293	34	34	52	35.8889	36.1975	45.5015
THO complex subunit 4 OS=Homo sapiens OX=9606 GN=ALYREF PE=1 SV=3	THOC4_HUMAN	27 kDa	6	0	0	0	0	0	0	0	0	0	0	0	0	0	0	0	4	0	0.974006	0.716677	0.845155	0.878533	1.08978	0.952586	0.62963	0.978311	0.784509	6	0	0	0	0	0	0	0	0	0	0	0	0	0	0	0	3.91324	0
Thymidine kinase OS=Human herpesvirus 1 OX=10298 GN=TK PE=1 SV=1	KITH_HHV1 (+1)	41 kDa	10	18	22	8	16	20	6	6	0	8	5	7	4	4	8	4	4	12	0.974006	0.716677	0.845155	0.878533	1.08978	0.952586	0.62963	0.978311	0.784509	10	18	22	7.79205	11.4668	16.9031	6	6	0	7.02827	5.44888	6.6681	4	4	8	2.51852	3.91324	9.41411
Thyroid hormone receptor-associated protein 3 OS=Homo sapiens OX=9606 GN=THRAP3 PE=1 SV=2	TR150_HUMAN	109 kDa	18	10	4	0	0	0	11	4	0	10	7	5	11	0	0	17	11	7	0.974006	0.716677	0.845155	0.878533	1.08978	0.952586	0.62963	0.978311	0.784509	18	10	4	0	0	0	11	4	0	8.78533	7.62844	4.76293	11	0	0	10.7037	10.7614	5.49156
Transcriptional regulator ICP22 OS=Human herpesvirus 1 (strain 17) OX=10299 GN=ICP22 PE=1 SV=1	ICP22_HHV11	47 kDa	8	10	13	6	8	14	5	6	10	9	7	14	8	0	7	16	9	15	0.974006	0.716677	0.845155	0.878533	1.08978	0.952586	0.62963	0.978311	0.784509	8	10	13	5.84404	5.73341	11.8322	5	6	10	7.9068	7.62844	13.3362	8	0	7	10.0741	8.80479	11.7676
Transducin beta-like protein 3 OS=Homo sapiens OX=9606 GN=TBL3 PE=1 SV=2	TBL3_HUMAN	89 kDa	0	0	4	0	3	6	5	0	6	12	6	9	6	0	5	5	6	4	0.974006	0.716677	0.845155	0.878533	1.08978	0.952586	0.62963	0.978311	0.784509	0	0	4	0	2.15003	5.07093	5	0	6	10.5424	6.53866	8.57328	6	0	5	3.14815	5.86986	3.13804
Transformer-2 protein homolog alpha OS=Homo sapiens OX=9606 GN=TRA2A PE=1 SV=1	TRA2A_HUMAN	33 kDa	6	0	0	0	0	0	0	7	0	10	6	0	0	0	0	10	0	0	0.974006	0.716677	0.845155	0.878533	1.08978	0.952586	0.62963	0.978311	0.784509	6	0	0	0	0	0	0	7	0	8.78533	6.53866	0	0	0	0	6.2963	0	0
Transformer-2 protein homolog beta OS=Homo sapiens OX=9606 GN=TRA2B PE=1 SV=1	TRA2B_HUMAN	34 kDa	15	5	5	12	9	6	16	11	11	15	8	5	18	7	0	17	10	10	0.974006	0.716677	0.845155	0.878533	1.08978	0.952586	0.62963	0.978311	0.784509	15	5	5	11.6881	6.45009	5.07093	16	11	11	13.178	8.71821	4.76293	18	7	0	10.7037	9.78311	7.84509
Transketolase OS=Homo sapiens OX=9606 GN=TKT PE=1 SV=3	TKT_HUMAN	68 kDa	0	0	0	0	0	0	0	0	12	0	0	0	0	0	0	0	0	0	0.974006	0.716677	0.845155	0.878533	1.08978	0.952586	0.62963	0.978311	0.784509	0	0	0	0	0	0	0	0	12	0	0	0	0	0	0	0	0	0
Trifunctional enzyme subunit alpha, mitochondrial OS=Homo sapiens OX=9606 GN=HADHA PE=1 SV=2	ECHA_HUMAN	83 kDa	0	3	9	0	6	9	4	0	5	5	0	8	0	0	5	6	0	7	0.974006	0.716677	0.845155	0.878533	1.08978	0.952586	0.62963	0.978311	0.784509	0	3	9	0	4.30006	7.60639	4	0	5	4.39267	0	7.62069	0	0	5	3.77778	0	5.49156
Trifunctional enzyme subunit beta, mitochondrial OS=Homo sapiens OX=9606 GN=HADHB PE=1 SV=3	ECHB_HUMAN	51 kDa	0	0	3	0	0	5	0	0	0	0	0	5	0	0	0	0	0	3	0.974006	0.716677	0.845155	0.878533	1.08978	0.952586	0.62963	0.978311	0.784509	0	0	3	0	0	4.22577	0	0	0	0	0	4.76293	0	0	0	0	0	2.35353
Triosephosphate isomerase OS=Homo sapiens OX=9606 GN=TPI1 PE=1 SV=4	TPIS_HUMAN	27 kDa	0	0	0	0	0	0	0	0	4	0	0	0	0	0	0	0	0	0	0.974006	0.716677	0.845155	0.878533	1.08978	0.952586	0.62963	0.978311	0.784509	0	0	0	0	0	0	0	0	4	0	0	0	0	0	0	0	0	0
Tripartite terminase subunit 1 OS=Human herpesvirus 1 (strain 17) OX=10299 GN=TRM1 PE=1 SV=1	TRM1_HHV11	86 kDa	23	32	12	22	59	17	43	31	3	40	49	17	28	30	6	29	30	12	0.974006	0.716677	0.845155	0.878533	1.08978	0.952586	0.62963	0.978311	0.784509	23	32	12	21.4281	42.2839	14.3676	43	31	3	35.1413	53.3991	16.194	28	30	6	18.2593	29.3493	9.41411
Tripartite terminase subunit 2 OS=Human herpesvirus 1 (strain 17) OX=10299 GN=TRM2 PE=1 SV=1	TRM2_HHV11	14 kDa	0	0	0	0	4	0	0	6	0	4	5	4	0	5	0	5	4	0	0.974006	0.716677	0.845155	0.878533	1.08978	0.952586	0.62963	0.978311	0.784509	0	0	0	0	2.86671	0	0	6	0	3.51413	5.44888	3.81034	0	5	0	3.14815	3.91324	0
Tripartite terminase subunit 3 OS=Human herpesvirus 1 (strain 17) OX=10299 GN=TRM3 PE=1 SV=2	TRM3_HHV11	81 kDa	21	31	4	18	46	5	38	26	0	48	47	8	13	9	0	25	23	3	0.974006	0.716677	0.845155	0.878533	1.08978	0.952586	0.62963	0.978311	0.784509	21	31	4	17.5321	32.9671	4.22577	38	26	0	42.1696	51.2195	7.62069	13	9	0	15.7407	22.5011	2.35353
Triplex capsid protein 1 OS=Human herpesvirus 1 (strain A44) OX=10300 GN=TRX1 PE=3 SV=1	TRX1_HHV14	50 kDa	141	197	174	131	274	165	190	343	170	206	282	186	158	258	168	178	252	189	0.974006	0.716677	0.845155	0.878533	1.08978	0.952586	0.62963	0.978311	0.784509	141	197	174	127.595	196.369	139.451	190	343	170	180.978	307.317	177.181	158	258	168	112.074	246.534	148.272
Triplex capsid protein 2 OS=Human herpesvirus 1 (strain 17) OX=10299 GN=TRX2 PE=1 SV=1	TRX2_HHV11	34 kDa	108	164	127	124	240	147	152	434	98	170	252	160	113	284	142	135	265	169	0.974006	0.716677	0.845155	0.878533	1.08978	0.952586	0.62963	0.978311	0.784509	108	164	127	120.777	172.002	124.238	152	434	98	149.351	274.624	152.414	113	284	142	85	259.252	132.582
Tyrosine-protein kinase BAZ1B OS=Homo sapiens OX=9606 GN=BAZ1B PE=1 SV=2	BAZ1B_HUMAN	171 kDa	0	0	0	0	0	0	0	0	0	0	0	0	0	0	0	0	0	4	0.974006	0.716677	0.845155	0.878533	1.08978	0.952586	0.62963	0.978311	0.784509	0	0	0	0	0	0	0	0	0	0	0	0	0	0	0	0	0	3.13804
Tyrosine-protein kinase Yes OS=Homo sapiens OX=9606 GN=YES1 PE=1 SV=3	YES_HUMAN	61 kDa	0	0	0	0	0	0	4	0	0	3	0	3	0	0	0	3	0	4	0.974006	0.716677	0.845155	0.878533	1.08978	0.952586	0.62963	0.978311	0.784509	0	0	0	0	0	0	4	0	0	2.6356	0	2.85776	0	0	0	1.88889	0	3.13804
Unconventional myosin-Ib OS=Homo sapiens OX=9606 GN=MYO1B PE=1 SV=3	MYO1B_HUMAN	132 kDa	0	0	12	0	3	18	3	0	8	0	3	3	0	0	0	8	0	14	0.974006	0.716677	0.845155	0.878533	1.08978	0.952586	0.62963	0.978311	0.784509	0	0	12	0	2.15003	15.2128	3	0	8	0	3.26933	2.85776	0	0	0	5.03704	0	10.9831
Unconventional myosin-Ic OS=Homo sapiens OX=9606 GN=MYO1C PE=1 SV=4	MYO1C_HUMAN	122 kDa	4	0	11	0	3	13	4	0	5	3	4	4	0	0	0	7	5	13	0.974006	0.716677	0.845155	0.878533	1.08978	0.952586	0.62963	0.978311	0.784509	4	0	11	0	2.15003	10.987	4	0	5	2.6356	4.35911	3.81034	0	0	0	4.40741	4.89155	10.1986
Uracil-DNA glycosylase OS=Human herpesvirus 1 (strain 17) OX=10299 GN=UL2 PE=1 SV=1	UNG_HHV11	36 kDa	15	16	15	11	20	16	11	12	6	9	15	18	5	11	6	10	15	18	0.974006	0.716677	0.845155	0.878533	1.08978	0.952586	0.62963	0.978311	0.784509	15	16	15	10.7141	14.3335	13.5225	11	12	6	7.9068	16.3467	17.1466	5	11	6	6.2963	14.6747	14.1212
Vesicle-associated membrane protein-associated protein A OS=Homo sapiens OX=9606 GN=VAPA PE=1 SV=3	VAPA_HUMAN	28 kDa	0	0	0	0	0	0	0	0	0	0	0	0	0	0	0	0	0	3	0.974006	0.716677	0.845155	0.878533	1.08978	0.952586	0.62963	0.978311	0.784509	0	0	0	0	0	0	0	0	0	0	0	0	0	0	0	0	0	2.35353
Virion host shutoff protein OS=Human herpesvirus 1 (strain KOS) OX=10306 GN=UL41 PE=1 SV=1	SHUT_HHV1K	55 kDa	26	22	28	21	29	25	19	14	21	30	21	28	14	13	18	31	15	34	0.974006	0.716677	0.845155	0.878533	1.08978	0.952586	0.62963	0.978311	0.784509	26	22	28	20.4541	20.7836	21.1289	19	14	21	26.356	22.8853	26.6724	14	13	18	19.5185	14.6747	26.6733
Virion protein US10 OS=Human herpesvirus 1 (strain F) OX=10304 GN=US10 PE=2 SV=1	US10_HHV1F	33 kDa	33	27	32	30	32	33	31	26	24	31	32	39	33	25	38	34	34	35	0.974006	0.716677	0.845155	0.878533	1.08978	0.952586	0.62963	0.978311	0.784509	33	27	32	29.2202	22.9337	27.8901	31	26	24	27.2345	34.8729	37.1509	33	25	38	21.4074	33.2626	27.4578
